# Supplementary material for: Crystal structure of the human Tip41 orthologue, TIPRL, reveals a novel fold and a binding site for the PP2Ac C-terminus
Source: Sci Rep. 2016 Aug 4;6:30813. doi: 10.1038/srep30813 (PMC4973239; doi:10.1038/srep30813)
Supplement: Supplementary Information [file srep30813-s2.xls]

## Sheet: Folha 1 - Tabela 1
ConSurf Color-Coded MSA
Input_pdb_SEQRES_A	-	-	-	-	M	M	I	H	G	F	Q	S	S	H	R	D	F	C	F	G	P	W	K	L	T	A	S	K	T	H	I	M	K	S	A	-	-	-	-	-	-	-	-	-	-	-	-	-	-
UniRef90_U3JT72_108_372	-	-	-	-	-	-	-	-	-	F	Q	S	S	R	R	D	F	T	F	G	P	W	K	L	S	A	A	R	T	H	I	M	K	S	A	-	-	-	-	-	-	-	-	-	-	-	-	-	-
UniRef90_UPI0003D089D3_4_271	-	-	-	-	-	-	-	-	G	F	Q	S	S	R	R	D	F	T	F	G	P	W	R	L	S	A	A	R	T	H	I	M	K	S	A	-	-	-	-	-	-	-	-	-	-	-	-	-	-
UniRef90_G1NNG2_18_282	-	-	-	-	-	-	-	-	-	F	Q	S	S	R	R	D	F	T	F	G	P	W	K	L	S	A	V	C	T	H	I	M	K	S	A	-	-	-	-	-	-	-	-	-	-	-	-	-	-
UniRef90_W5MCN2_7_277	-	-	-	-	M	L	S	H	G	F	K	S	S	K	Q	D	F	T	F	G	P	W	K	V	M	A	E	K	T	H	I	M	K	S	K	-	-	-	-	-	-	-	-	-	-	-	-	-	-
UniRef90_UPI000454BF27_1_270	-	-	-	-	M	M	L	H	G	F	Q	S	S	H	Q	D	F	S	F	G	P	W	K	L	T	A	A	K	T	H	I	M	K	S	A	-	-	-	-	-	-	-	-	-	-	-	-	-	-
UniRef90_I3JMB7_8_262	-	-	-	-	M	M	S	H	G	F	K	S	S	K	Q	D	F	N	F	G	P	W	K	V	T	A	S	K	N	H	I	M	K	S	K	-	-	-	-	-	-	-	-	-	-	-	-	-	-
UniRef90_F7E1Y1_1_272	-	-	-	-	M	M	I	H	G	F	Q	S	S	R	Q	D	F	S	F	G	P	W	K	L	T	A	A	K	T	H	I	M	K	S	A	-	-	-	-	-	-	-	-	-	-	-	-	-	-
UniRef90_W5KNM8_11_273	-	-	-	-	-	-	-	H	G	F	K	S	S	K	Q	D	F	T	F	G	P	W	K	V	T	A	A	K	T	H	I	M	K	S	K	-	-	-	-	-	-	-	-	-	-	-	-	-	-
UniRef90_G1PJD5_8_281	-	-	-	-	M	M	I	H	G	F	Q	S	S	H	Q	D	F	S	F	G	P	W	T	L	T	A	T	K	T	H	I	M	K	S	A	-	-	-	-	-	-	-	-	-	-	-	-	-	-
UniRef90_G1KKH2_5_268	-	-	-	-	-	-	-	-	-	F	K	S	S	R	R	D	F	T	F	G	P	W	K	L	T	A	A	R	T	H	I	I	K	S	S	-	-	-	-	-	-	-	-	-	-	-	-	-	-
UniRef90_Q5FW12_1_256	-	-	-	-	M	M	I	Q	G	F	K	S	S	N	Q	E	F	K	F	G	P	W	Q	L	T	A	I	K	T	H	I	M	K	S	A	-	-	-	-	-	-	-	-	-	-	-	-	-	-
UniRef90_H2LLK9_8_273	-	-	-	-	M	M	S	H	G	F	R	S	S	K	Q	D	F	M	F	G	P	W	K	V	T	S	A	K	N	H	I	M	K	S	K	-	-	-	-	-	-	-	-	-	-	-	-	-	-
UniRef90_UPI00042BDEC1_33_270	-	-	-	-	-	-	-	-	-	-	-	-	-	-	-	-	-	-	-	-	-	-	-	-	-	-	-	-	-	-	-	-	-	-	-	-	-	-	-	-	-	-	-	-	-	-	-	-	-
UniRef90_H3ABP8_1_265	-	-	-	-	M	I	V	H	G	F	K	S	S	K	Q	E	F	T	F	G	P	W	K	L	T	A	A	K	T	H	I	M	K	S	A	-	-	-	-	-	-	-	-	-	-	-	-	-	-
UniRef90_F7H8M5_1_275	-	-	-	-	M	M	I	H	G	F	Q	S	S	H	R	D	F	C	F	G	P	W	K	L	T	A	S	K	T	H	I	M	K	S	A	-	-	-	-	-	-	-	-	-	-	-	-	-	-
UniRef90_UPI0004445020_1_255	-	-	-	-	M	M	L	H	G	F	K	S	S	K	Q	D	F	T	F	G	S	W	K	V	T	A	A	K	N	H	I	M	K	S	K	-	-	-	-	-	-	-	-	-	-	-	-	-	-
UniRef90_UPI0005219ECD_94_332	-	-	-	-	-	-	-	-	-	-	-	-	-	-	-	-	-	-	-	-	-	-	-	-	-	-	-	-	-	-	-	-	-	-	-	-	-	-	-	-	-	-	-	-	-	-	-	-	-
UniRef90_B2XBN7_8_264	-	-	-	-	M	M	T	H	G	F	K	S	S	K	Q	D	F	T	F	G	P	W	K	V	T	A	A	K	T	H	I	M	K	S	K	-	-	-	-	-	-	-	-	-	-	-	-	-	-
UniRef90_V9KQ87_1_259	-	-	-	-	M	T	T	H	G	F	K	N	S	K	Q	E	F	N	F	G	P	W	K	L	T	A	N	K	S	H	I	M	K	S	K	-	-	-	-	-	-	-	-	-	-	-	-	-	-
UniRef90_UPI0001D54F1B_1_251	-	-	-	-	M	M	I	H	G	F	Q	S	S	H	R	D	F	C	F	G	P	W	K	L	T	A	S	K	T	H	I	M	K	S	A	-	-	-	-	-	-	-	-	-	-	-	-	-	-
UniRef90_UPI00054B889A_8_262	-	-	-	-	M	M	S	H	G	F	K	S	S	K	Q	D	F	T	F	G	P	W	K	V	T	A	A	R	N	H	I	M	K	S	K	-	-	-	-	-	-	-	-	-	-	-	-	-	-
UniRef90_H2T0T6_1_270	-	-	-	-	M	M	P	H	G	F	K	S	S	K	Q	D	F	T	F	G	P	W	K	V	T	A	S	T	N	H	I	M	K	S	K	-	-	-	-	-	-	-	-	-	-	-	-	-	-
UniRef90_C3KIX8_8_262	-	-	-	-	M	M	S	H	G	F	K	S	S	K	Q	D	F	T	F	G	P	W	R	V	T	A	A	R	N	H	I	M	K	S	K	-	-	-	-	-	-	-	-	-	-	-	-	-	-
UniRef90_UPI00049614E4_1_255	-	-	-	-	M	F	S	H	S	F	K	S	S	K	Q	D	F	A	F	G	P	W	K	V	T	A	A	K	N	H	I	M	K	S	K	-	-	-	-	-	-	-	-	-	-	-	-	-	-
UniRef90_Q6PFK5_4_269	-	-	-	-	V	I	S	Q	G	F	Q	S	S	K	Q	E	F	S	F	G	P	W	I	I	S	A	T	K	T	H	I	M	K	S	K	-	-	-	-	-	-	-	-	-	-	-	-	-	-
UniRef90_UPI000350A605_35_272	-	-	-	-	-	-	-	-	-	-	-	-	-	-	-	-	-	-	-	-	-	-	-	-	-	-	-	-	-	-	-	-	-	-	-	-	-	-	-	-	-	-	-	-	-	-	-	-	-
UniRef90_C3YXK4_28_290	-	-	-	-	-	-	-	-	-	-	-	-	-	-	E	D	F	S	F	G	P	W	T	I	T	A	V	K	S	H	I	M	P	S	D	-	-	-	-	-	-	-	-	-	-	-	-	-	-
UniRef90_UPI0004964C92_8_269	-	-	-	-	M	M	S	H	G	F	K	S	S	K	Q	D	F	T	F	G	P	W	K	V	T	A	A	K	N	H	I	M	K	S	K	-	-	-	-	-	-	-	-	-	-	-	-	-	-
UniRef90_UPI0005405478_1_240	-	-	-	-	M	M	I	H	G	F	Q	S	S	H	Q	D	F	A	F	G	P	W	K	V	T	A	A	K	T	H	I	M	K	S	A	-	-	-	-	-	-	-	-	-	-	-	-	-	-
UniRef90_UPI0003593D1D_17_264	-	-	-	-	-	-	-	-	-	-	-	-	-	H	Q	Q	F	Q	F	G	P	W	T	M	S	T	C	K	S	H	I	L	E	S	E	G	P	-	-	-	-	-	-	-	-	-	-	-	-
UniRef90_F6ZBY5_9_257	-	-	-	-	-	-	-	-	-	F	G	E	K	Q	E	P	F	K	F	D	K	W	K	F	I	S	K	K	R	H	I	L	T	S	N	-	-	-	-	-	-	-	-	-	-	-	-	-	-
UniRef90_Q16M33_19_290	-	-	-	-	-	-	-	-	-	L	P	V	D	S	E	S	H	T	F	D	D	W	T	I	S	Y	T	K	S	H	I	L	K	S	V	C	I	-	-	-	-	N	D	N	K	C	V	-	-
UniRef90_E9ILR5_52_335	V	H	G	G	I	D	I	L	R	L	P	V	N	E	E	E	H	F	C	P	P	W	R	I	K	Y	T	Q	S	H	I	L	H	S	K	C	S	-	-	-	K	S	E	T	G	C	G	-	-
UniRef90_D1ZZJ5_16_276	-	-	-	-	-	-	-	-	-	L	P	V	N	S	E	E	H	I	F	H	D	W	V	I	K	Y	K	K	S	H	I	L	H	S	I	C	T	-	-	-	-	S	A	E	K	C	K	-	-
UniRef90_R0IFM9_25_273	-	-	-	-	-	-	-	-	-	-	-	-	-	-	-	-	-	-	-	-	G	F	K	I	T	T	R	K	L	P	I	L	K	A	G	-	-	-	-	-	-	-	-	-	-	-	-	-	-
UniRef90_K7FBD0_1_206	-	-	-	-	-	-	-	-	-	-	-	-	-	-	-	-	-	-	-	-	-	-	-	-	-	-	-	-	-	-	-	M	K	S	A	-	-	-	-	-	-	-	-	-	-	-	-	-	-
UniRef90_A0A026W3N4_6_293	V	H	G	G	I	D	I	L	R	L	P	V	N	E	E	E	H	V	C	P	P	W	R	I	K	Y	T	Q	S	H	I	L	H	S	K	C	S	-	-	-	K	S	E	S	G	C	D	-	-
UniRef90_UPI000258EA9C_6_275	V	H	G	E	I	D	I	L	R	L	P	V	N	Q	E	E	H	V	F	P	P	W	L	I	K	Y	T	Q	S	H	I	L	H	S	K	C	S	-	-	-	K	R	E	N	G	C	N	-	-
UniRef90_E0VH67_10_274	-	-	-	-	-	-	-	-	-	L	P	V	N	S	E	Q	H	R	F	N	S	W	E	V	K	Y	T	K	S	H	I	L	S	S	Q	C	T	-	-	-	-	Q	N	G	T	C	K	P	G
UniRef90_K1QTB5_84_340	-	-	-	-	-	-	-	-	-	-	-	-	-	S	E	T	Y	Q	F	G	P	W	N	M	L	S	V	K	S	H	I	L	T	S	E	G	P	-	-	-	-	-	-	-	-	-	-	-	-
UniRef90_A0A084W719_23_283	-	-	-	-	-	-	-	-	-	L	P	V	D	R	E	T	H	Q	F	D	D	W	T	I	G	Y	T	K	S	H	I	L	K	S	V	C	V	-	-	-	-	N	D	N	R	C	V	-	-
UniRef90_UPI0005124986_1_228	-	-	-	-	M	M	I	H	G	F	Q	S	S	H	R	D	F	C	F	G	P	W	K	L	T	A	S	K	T	H	I	M	K	S	A	-	-	-	-	-	-	-	-	-	-	-	-	-	-
UniRef90_W4YB64_17_260	-	-	-	-	-	-	-	-	-	-	-	-	-	T	E	T	F	S	F	G	P	W	A	I	T	S	T	K	A	H	I	S	K	T	D	-	-	-	-	-	-	-	-	-	-	-	-	-	-
UniRef90_W5J762_27_287	-	-	-	-	-	-	-	-	-	L	P	V	D	S	E	T	Y	Q	F	D	D	W	T	I	S	Y	T	K	S	H	I	L	K	S	V	C	V	-	-	-	-	N	D	N	R	C	V	-	-
UniRef90_U1HGD5_20_274	-	-	-	-	-	-	-	-	-	G	S	T	P	Q	R	S	I	T	Q	N	G	F	K	I	T	T	Q	K	L	P	I	L	K	A	E	-	-	-	-	-	-	-	-	-	-	-	-	-	-
UniRef90_B2WML3_25_268	-	-	-	-	-	-	-	-	-	-	-	-	-	-	-	-	-	-	-	-	G	F	K	I	T	T	R	K	L	P	I	L	K	A	G	-	-	-	-	-	-	-	-	-	-	-	-	-	-
UniRef90_Q5TTX3_24_284	-	-	-	-	-	-	-	-	-	L	P	V	D	R	E	T	H	Q	Y	D	D	W	T	I	G	Y	T	K	S	H	I	L	K	S	V	C	V	-	-	-	-	K	G	E	T	C	V	-	-
UniRef90_UPI00022C9E99_6_275	V	H	G	G	I	D	I	L	R	L	P	V	N	Q	E	E	H	V	F	P	P	W	H	I	K	Y	T	Q	S	H	I	L	H	S	K	C	S	-	-	-	K	S	E	N	G	C	G	-	-
UniRef90_W6ZM39_16_268	-	-	-	-	-	-	-	-	-	-	-	H	A	D	T	S	I	T	K	E	G	F	K	I	T	T	R	K	L	P	I	L	K	A	G	-	-	-	-	-	-	-	-	-	-	-	-	-	-
UniRef90_T1J0R9_16_283	-	-	-	-	-	-	-	-	-	-	-	G	S	L	R	D	F	S	Y	P	P	W	K	I	S	V	R	K	N	H	I	L	K	S	N	C	S	-	-	-	-	M	P	N	L	C	P	R	G
UniRef90_UPI0003333AC2_1_220	-	-	-	-	M	M	I	H	G	F	Q	S	S	H	Q	D	F	S	F	G	P	W	K	L	T	A	S	K	T	H	I	M	K	S	A	-	-	-	-	-	-	-	-	-	-	-	-	-	-
UniRef90_UPI0004CD6C32_6_291	V	H	G	G	I	D	I	L	R	L	P	V	N	Q	E	E	H	I	F	P	P	W	Q	I	K	Y	T	Q	S	H	I	L	H	S	K	C	S	-	-	-	K	H	E	E	A	C	-	-	-
UniRef90_R7TW14_11_274	-	-	-	-	-	-	-	-	-	-	-	-	-	-	Q	T	F	K	F	G	P	W	T	I	T	E	T	K	S	H	I	L	T	S	E	G	P	-	-	-	-	-	-	-	-	-	-	-	-
UniRef90_V3ZVF7_11_256	-	-	-	-	-	-	-	-	-	-	-	P	I	T	K	K	F	Q	F	G	P	W	K	L	T	S	T	K	S	H	I	L	T	S	E	G	S	-	-	-	-	-	-	-	-	-	-	-	-
UniRef90_T2MI27_4_246	-	-	-	-	-	-	-	-	-	-	K	P	K	E	E	R	I	S	F	G	Q	W	N	I	I	A	Q	K	G	P	I	L	S	S	S	-	-	-	-	-	-	-	-	-	-	-	-	-	-
UniRef90_S7ZFM8_4_257	-	-	-	-	-	-	-	-	-	-	-	-	P	-	Q	S	I	S	V	G	G	F	R	I	S	T	Q	K	L	P	I	L	K	A	E	-	-	-	-	-	-	-	-	-	-	-	-	-	-
UniRef90_UPI000529428A_10_209	-	-	-	-	-	-	-	-	-	-	-	-	-	-	-	-	-	-	-	P	A	W	-	-	-	-	-	-	-	-	-	-	E	S	S	-	-	-	-	-	-	-	-	-	-	-	-	-	-
UniRef90_N6U713_15_272	-	-	-	-	-	-	-	-	-	L	P	A	D	A	E	E	F	E	W	N	N	W	K	F	K	Y	T	K	S	H	I	L	H	S	L	C	T	-	-	-	-	S	P	E	K	C	K	-	-
UniRef90_A0A0C9Q9S8_18_294	-	-	-	-	-	-	-	-	-	-	-	-	N	E	E	E	H	I	F	D	P	W	R	I	K	Y	T	K	S	H	I	L	H	S	K	C	S	-	-	-	K	N	E	E	S	C	-	-	-
UniRef90_UPI00053CBE68_5_226	-	-	-	-	-	-	-	-	-	F	Q	S	S	R	R	D	F	T	F	G	P	W	K	L	S	A	A	R	T	H	I	M	K	S	A	-	-	-	-	-	-	-	-	-	-	-	-	-	-
UniRef90_E2BGM5_6_278	V	H	G	G	I	D	I	L	R	L	P	V	N	E	E	V	Y	V	C	S	P	W	H	I	K	Y	T	Q	S	H	I	L	H	S	K	C	S	-	-	-	K	S	E	N	G	C	S	-	-
UniRef90_UPI0006260AEF_6_276	I	H	G	G	I	D	I	L	R	L	P	V	N	Q	E	E	H	T	F	P	P	W	Y	L	K	Y	T	Q	S	H	I	L	H	S	K	C	S	-	-	-	R	S	T	N	A	C	G	-	-
UniRef90_C5PHM4_26_282	-	-	-	-	-	-	-	-	-	T	P	N	F	-	N	S	I	K	K	N	G	F	K	I	T	T	R	K	L	P	I	L	K	A	G	-	-	-	-	-	-	-	-	-	-	-	-	-	-
UniRef90_W6PSS5_15_266	-	-	-	-	-	-	-	-	-	-	-	-	P	-	N	S	I	T	I	N	G	F	R	I	S	T	Q	K	L	P	I	L	K	A	D	-	-	-	-	-	-	-	-	-	-	-	-	-	-
UniRef90_A0A0E9NG42_14_268	-	-	-	-	-	-	-	-	-	-	N	G	S	E	R	S	I	T	I	R	N	W	K	V	K	S	R	K	L	P	I	L	S	S	K	-	-	-	-	-	-	-	-	-	-	-	-	-	-
UniRef90_UPI0001CBC262_10_280	-	-	-	-	-	-	-	-	-	-	-	-	H	Q	E	N	F	S	F	G	P	W	T	I	I	L	N	K	S	H	I	L	K	S	N	C	L	-	-	-	-	S	I	D	S	C	K	Q	A
UniRef90_S8A579_30_288	-	-	-	-	-	-	-	-	-	-	-	-	-	-	K	S	I	T	V	S	G	F	K	I	T	T	R	K	L	P	I	L	N	A	Q	-	-	-	-	-	-	-	-	-	-	-	-	-	-
UniRef90_E5R209_26_272	-	-	-	-	-	-	-	-	-	-	-	-	-	-	-	-	-	-	-	-	G	F	K	I	T	T	R	K	L	P	I	L	R	A	G	-	-	-	-	-	-	-	-	-	-	-	-	-	-
UniRef90_UPI000625575A_6_292	V	H	G	G	I	D	I	L	R	L	P	V	N	E	E	E	H	F	F	P	P	W	N	I	K	Y	T	Q	S	H	I	L	H	S	K	C	S	-	-	-	K	N	D	S	G	C	G	-	-
UniRef90_V9DGA2_24_274	-	-	-	-	-	-	-	-	-	-	-	-	P	-	R	A	F	S	I	E	G	F	R	V	Q	T	Q	K	L	P	I	L	K	A	G	-	-	-	-	-	-	-	-	-	-	-	-	-	-
UniRef90_A0A0D1YI00_34_284	-	-	-	-	-	-	-	-	-	-	-	-	P	-	R	S	F	S	I	E	G	F	R	I	T	T	Q	K	L	P	I	L	K	A	G	-	-	-	-	-	-	-	-	-	-	-	-	-	-
UniRef90_W9YQB3_24_274	-	-	-	-	-	-	-	-	-	-	-	-	P	-	R	T	F	S	I	E	G	F	R	V	M	T	Q	K	L	P	I	L	K	A	R	-	-	-	-	-	-	-	-	-	-	-	-	-	-
UniRef90_A0A0B7A290_13_256	-	-	-	-	-	-	-	-	-	-	-	-	-	-	Q	K	F	E	F	G	P	W	T	I	T	S	C	K	S	H	I	L	E	S	E	G	E	-	-	-	-	-	-	-	-	-	-	-	-
UniRef90_E2B1X4_12_295	V	H	G	G	I	D	I	L	R	L	P	V	N	E	E	E	H	I	C	P	P	W	R	I	K	Y	T	Q	S	H	I	L	H	S	K	C	S	-	-	-	K	S	E	S	G	C	G	-	-
UniRef90_K7IYT0_15_293	-	-	-	-	-	-	-	-	-	L	P	V	S	E	E	E	H	V	H	P	P	W	Y	F	K	Y	T	Q	S	H	I	L	H	S	K	C	S	I	T	G	Q	E	D	K	G	C	-	-	-
UniRef90_UPI0004628317_5_236	-	-	-	-	-	-	-	-	-	F	K	S	S	R	R	D	F	T	F	G	P	W	K	L	T	A	A	R	T	H	I	I	K	S	S	-	-	-	-	-	-	-	-	-	-	-	-	-	-
UniRef90_B6Q8T8_23_279	-	-	-	-	-	-	-	-	M	N	P	R	P	-	Q	A	F	T	R	N	G	F	T	I	T	T	Q	K	L	P	I	L	K	A	G	-	-	-	-	-	-	-	-	-	-	-	-	-	-
UniRef90_A0A0D1Y791_24_274	-	-	-	-	-	-	-	-	-	-	-	-	P	-	R	S	H	S	I	H	G	F	R	I	T	T	Q	K	L	P	I	L	K	A	G	-	-	-	-	-	-	-	-	-	-	-	-	-	-
UniRef90_V5I6X7_1_244	-	-	-	-	-	-	-	-	-	-	-	-	-	-	-	-	-	K	I	N	D	W	T	I	K	Y	T	K	S	H	I	L	H	S	L	C	V	-	-	-	-	T	T	E	K	C	N	-	-
UniRef90_W9Y8P6_24_274	-	-	-	-	-	-	-	-	-	-	-	-	P	-	R	W	F	A	T	E	G	F	R	V	T	T	Q	K	L	P	I	L	K	A	G	-	-	-	-	-	-	-	-	-	-	-	-	-	-
UniRef90_B7P1M3_7_268	-	-	-	-	-	-	-	-	-	-	-	-	-	-	E	H	F	T	F	G	P	W	E	V	T	G	R	S	S	H	I	L	Q	S	Q	C	P	-	-	-	-	T	P	N	V	C	N	A	T
UniRef90_G1X499_28_280	-	-	-	-	-	-	-	-	-	-	-	-	-	-	K	S	I	T	V	S	S	F	K	I	T	T	R	K	L	P	I	L	N	A	Q	-	-	-	-	-	-	-	-	-	-	-	-	-	-
UniRef90_C5K3X4_22_271	-	-	-	-	-	-	-	-	-	-	-	-	-	-	-	S	I	T	R	H	G	F	K	I	T	T	Q	K	L	P	I	L	K	A	G	-	-	-	-	-	-	-	-	-	-	-	-	-	-
UniRef90_B8M0Z7_19_274	-	-	-	-	-	-	-	-	M	H	P	R	P	-	Q	T	F	S	R	K	G	F	T	I	T	T	Q	K	L	P	I	L	K	A	G	-	-	-	-	-	-	-	-	-	-	-	-	-	-
UniRef90_G3MLB5_4_272	-	-	-	-	-	-	-	-	-	-	-	G	T	E	E	R	F	S	F	G	P	W	K	V	T	G	R	S	S	H	I	L	Q	S	Q	C	P	-	-	-	-	T	P	T	I	C	K	S	A
UniRef90_Q0U6I1_20_269	-	-	-	-	-	-	-	-	-	-	-	-	-	-	-	S	I	T	K	G	S	F	K	I	T	T	R	K	L	P	I	L	K	A	G	-	-	-	-	-	-	-	-	-	-	-	-	-	-
UniRef90_H6C2G6_24_274	-	-	-	-	-	-	-	-	-	-	-	-	P	-	R	T	Y	S	I	E	G	F	R	I	T	T	Q	K	L	P	I	L	K	A	G	-	-	-	-	-	-	-	-	-	-	-	-	-	-
UniRef90_C1HDZ9_22_272	-	-	-	-	-	-	-	-	-	-	-	-	-	-	-	S	I	T	R	H	G	F	K	I	S	V	Q	K	L	P	I	L	K	A	G	-	-	-	-	-	-	-	-	-	-	-	-	-	-
UniRef90_A0A072PSH7_30_280	-	-	-	-	-	-	-	-	-	-	-	-	P	-	R	V	F	S	V	E	G	F	R	V	T	T	Q	K	L	P	I	L	K	A	G	-	-	-	-	-	-	-	-	-	-	-	-	-	-
UniRef90_A2QKG0_13_266	-	-	-	-	-	-	-	-	-	-	-	-	P	-	N	S	V	T	V	K	G	F	K	I	S	T	Q	K	L	P	I	L	K	A	D	-	-	-	-	-	-	-	-	-	-	-	-	-	-
UniRef90_A0A0D2FNH0_21_274	-	-	-	-	-	-	-	-	-	T	A	P	P	-	R	S	F	S	I	E	G	F	V	I	T	T	Q	K	L	P	I	L	K	A	G	-	-	-	-	-	-	-	-	-	-	-	-	-	-
UniRef90_A0A094BM33_89_346	-	-	-	-	-	-	-	-	-	-	K	S	A	T	V	S	F	S	Q	H	G	W	T	I	S	T	R	K	L	P	I	S	K	S	D	-	-	-	-	-	-	-	-	-	-	-	-	-	-
UniRef90_A0A0D1Y7T5_21_274	-	-	-	-	-	-	-	-	-	T	A	P	P	-	R	S	F	S	I	E	G	F	R	I	T	T	Q	K	L	P	I	L	K	A	G	-	-	-	-	-	-	-	-	-	-	-	-	-	-
UniRef90_A7RPF4_4_250	-	-	-	-	-	-	-	-	-	-	-	-	-	T	E	R	F	Q	F	G	P	W	S	V	S	S	V	K	G	S	I	L	K	A	N	-	-	-	-	-	-	-	-	-	-	-	-	-	-
UniRef90_A0A0D2FFJ3_24_274	-	-	-	-	-	-	-	-	-	-	-	-	P	-	R	S	F	S	I	E	G	F	R	V	T	T	Q	K	L	P	I	L	K	A	G	-	-	-	-	-	-	-	-	-	-	-	-	-	-
UniRef90_E4ZHN8_26_269	-	-	-	-	-	-	-	-	-	-	-	-	-	-	-	-	-	-	-	-	G	F	K	I	T	T	R	K	L	P	I	L	K	S	A	-	-	-	-	-	-	-	-	-	-	-	-	-	-
UniRef90_L7LT13_7_289	-	-	-	-	-	-	-	-	-	-	-	-	-	-	E	H	F	A	F	G	P	W	K	V	T	G	R	S	S	H	I	L	Q	S	Q	C	P	-	-	-	-	T	P	S	V	C	K	S	A
UniRef90_W8BFH2_9_270	-	-	-	-	-	-	-	-	-	L	P	V	D	S	E	T	I	D	F	Q	G	W	H	I	S	Y	L	K	S	H	I	L	K	S	I	C	K	K	-	-	G	Q	D	G	T	C	N	-	-
UniRef90_W9X8R6_24_274	-	-	-	-	-	-	-	-	-	-	-	-	P	-	R	S	F	S	I	E	G	F	R	I	T	T	Q	K	L	P	I	L	K	A	G	-	-	-	-	-	-	-	-	-	-	-	-	-	-
UniRef90_W7I3S0_32_286	-	-	-	-	-	-	-	-	-	-	-	-	-	-	K	S	V	T	V	A	G	F	K	V	T	T	R	K	L	P	I	L	N	A	T	-	-	-	-	-	-	-	-	-	-	-	-	-	-
UniRef90_G5AQ57_1_210	-	-	-	-	-	M	V	H	G	F	Q	S	S	H	Q	N	F	S	F	G	P	W	K	L	T	A	A	K	T	H	I	M	K	S	A	-	-	-	-	-	-	-	-	-	-	-	-	-	-
UniRef90_E9GEG4_12_261	-	-	-	-	-	-	-	-	-	-	-	-	T	E	E	S	F	D	F	L	P	W	T	I	Q	T	V	K	S	H	I	L	P	S	K	S	T	-	-	-	-	G	N	S	P	S	K	-	-
UniRef90_UPI0003C3587E_9_270	-	-	-	-	-	-	-	-	-	L	P	V	D	Q	E	S	I	D	F	G	E	W	H	I	E	Y	F	K	S	H	I	L	K	S	I	C	S	K	-	-	G	Q	D	A	H	C	N	-	-
UniRef90_B4JK97_10_273	-	-	-	-	-	-	-	-	-	L	P	V	D	A	E	S	I	R	F	N	D	W	T	I	S	Y	E	K	S	H	I	L	K	S	M	C	H	L	-	-	G	S	D	K	C	C	D	-	-
UniRef90_Q4X263_16_264	-	-	-	-	-	-	-	-	-	-	-	-	-	-	-	-	I	S	V	K	G	F	R	I	I	T	Q	K	L	P	I	L	K	A	E	-	-	-	-	-	-	-	-	-	-	-	-	-	-
UniRef90_C5X056_15_290	-	-	-	-	L	M	S	A	G	A	A	A	I	P	G	G	V	R	V	K	G	W	V	I	Q	S	Q	K	G	S	I	L	N	A	A	-	-	-	-	-	-	-	-	-	-	-	-	-	-
UniRef90_A0A069DQV9_1_255	-	-	-	-	-	-	-	-	-	-	-	V	D	N	E	E	H	S	F	E	D	W	T	I	R	Y	K	S	S	H	I	L	P	S	K	C	T	-	-	-	-	D	Q	-	-	-	-	-	-
UniRef90_B3RY27_12_266	-	-	-	-	-	-	-	-	-	-	-	-	-	-	-	E	F	T	L	G	P	W	K	L	I	S	T	E	G	S	I	L	K	S	A	C	S	-	-	-	-	Q	P	D	I	C	-	-	-
UniRef90_A0A0A9D1G6_19_289	-	-	-	-	-	-	-	-	G	A	E	A	I	P	G	I	L	R	V	K	G	W	V	I	Q	S	H	K	G	P	I	L	N	A	A	-	-	-	-	-	-	-	-	-	-	-	-	-	-
UniRef90_T1FM42_17_253	-	-	-	-	-	-	-	-	-	-	-	-	-	-	-	-	-	-	-	-	G	W	S	V	L	A	V	T	N	H	I	M	K	S	S	G	A	-	-	-	-	-	-	-	-	-	-	-	-
UniRef90_M2LGF5_22_271	-	-	-	-	-	-	-	-	-	-	-	-	-	-	-	-	-	-	-	G	A	W	N	V	T	T	R	K	Q	P	I	L	K	A	E	-	-	-	-	-	-	-	-	-	-	-	-	-	-
UniRef90_A0A0C3HWS9_25_277	-	-	-	-	-	-	-	-	-	-	-	-	-	-	-	-	-	-	-	-	G	F	K	I	S	A	R	K	L	P	I	S	K	S	G	-	-	-	-	-	-	-	-	-	-	-	-	-	-
UniRef90_B3MQI6_10_270	-	-	-	-	-	-	-	-	-	L	P	V	D	S	E	A	I	R	F	H	D	W	A	I	S	Y	E	K	S	H	I	L	K	S	I	C	K	M	-	-	G	S	T	Q	C	C	D	-	-
UniRef90_B4PYX2_10_270	-	-	-	-	-	-	-	-	-	L	P	V	D	S	E	S	I	Q	F	H	D	W	A	I	S	Y	E	K	S	H	I	L	K	S	S	C	K	L	-	-	G	T	D	E	C	C	P	-	-
UniRef90_UPI0006237BCE_6_295	V	H	G	G	I	D	I	L	R	L	P	V	N	E	E	E	H	V	C	P	P	W	R	I	K	Y	T	Q	S	H	I	L	H	S	K	C	S	-	-	-	K	S	E	N	G	C	G	-	-
UniRef90_B4NE81_15_268	-	-	-	-	-	-	-	-	-	-	-	-	-	-	E	S	T	R	F	H	D	W	T	I	S	Y	E	K	S	H	I	L	K	S	I	C	K	L	-	-	G	S	T	K	C	C	E	-	-
UniRef90_UPI0005F0ACA2_7_277	-	H	G	G	I	H	I	L	R	L	P	V	N	E	E	E	H	V	C	P	P	W	R	I	K	Y	T	Q	S	H	I	L	H	S	K	C	S	-	-	-	K	S	E	D	G	C	G	-	-
UniRef90_V5G8F4_29_245	-	-	-	-	-	-	-	-	-	-	-	-	P	-	N	T	F	T	I	K	G	F	K	I	T	T	Q	K	L	P	I	L	K	A	G	-	-	-	-	-	-	-	-	-	-	-	-	-	-
UniRef90_S2K4Z0_18_266	-	-	-	-	-	-	-	-	-	-	-	-	-	-	Q	G	I	T	L	N	G	W	T	I	T	S	K	K	A	S	I	C	N	S	N	-	-	-	-	-	-	-	-	-	-	-	-	-	-
UniRef90_A0A086TFL7_52_306	-	-	-	-	-	-	-	-	-	-	-	-	-	-	-	S	H	T	Q	G	R	F	R	V	S	T	R	K	L	P	I	S	K	A	G	-	-	-	-	-	-	-	-	-	-	-	-	-	-
UniRef90_A0A0A9X034_29_281	-	-	-	-	-	-	-	-	-	-	-	-	-	-	E	E	H	T	F	N	D	W	T	V	R	C	R	V	S	H	I	L	P	S	K	C	S	-	-	-	-	S	S	-	-	-	-	-	-
UniRef90_K1X819_18_274	-	-	-	-	-	-	-	-	-	-	E	S	S	T	V	S	Y	L	H	K	G	F	K	I	S	A	R	K	L	P	I	S	K	S	G	-	-	-	-	-	-	-	-	-	-	-	-	-	-
UniRef90_Q29GW1_11_271	-	-	-	-	-	-	-	-	-	L	P	V	D	G	E	S	I	R	F	N	D	W	N	I	S	Y	E	K	S	H	I	L	K	S	I	C	K	Q	-	-	G	S	T	K	C	C	D	-	-
UniRef90_A7ETJ8_28_276	-	-	-	-	-	-	-	-	-	-	-	-	-	-	-	-	-	-	-	-	G	F	K	I	S	A	R	K	L	P	I	S	K	S	G	-	-	-	-	-	-	-	-	-	-	-	-	-	-
UniRef90_A0A094ABV0_18_266	-	-	-	-	-	-	-	-	-	-	R	S	A	T	V	T	F	S	Q	H	G	W	T	I	S	T	R	K	L	P	I	S	K	S	D	-	-	-	-	-	-	-	-	-	-	-	-	-	-
UniRef90_H2Y4E7_1_225	-	-	-	-	-	-	-	-	-	-	-	-	-	-	-	-	-	-	-	-	-	-	-	-	-	-	-	-	-	-	-	-	-	-	-	-	-	-	-	-	-	-	-	-	-	-	-	-	-
UniRef90_M0TCS0_20_292	-	-	-	-	-	-	-	-	-	L	S	D	G	R	R	G	L	R	L	K	G	W	H	I	E	S	I	K	R	P	I	L	G	S	L	-	-	-	-	-	-	-	-	-	-	-	-	-	-
UniRef90_UPI00052F2B71_18_291	-	-	-	-	-	-	-	-	-	L	T	E	G	R	H	G	V	H	I	H	G	W	E	I	E	S	R	K	R	S	I	L	N	S	I	-	-	-	-	-	-	-	-	-	-	-	-	-	-
UniRef90_A0A088AIL1_6_275	V	H	G	G	I	D	I	L	R	L	P	V	N	Q	E	E	H	V	F	P	P	W	H	I	K	Y	T	Q	S	H	I	L	H	S	K	C	S	-	-	-	K	N	E	S	G	C	G	-	-
UniRef90_A0A0C7C7N8_21_269	-	-	-	-	-	-	-	-	-	-	-	-	-	T	Q	G	I	V	L	H	D	W	K	I	I	S	K	K	A	P	I	C	S	S	S	-	-	-	-	-	-	-	-	-	-	-	-	-	-
UniRef90_B4M9Y1_10_271	-	-	-	-	-	-	-	-	-	L	P	V	D	Y	E	S	I	R	F	N	D	W	S	I	S	Y	E	K	S	H	I	L	K	S	M	C	H	L	-	-	G	S	D	K	C	C	D	-	-
UniRef90_UPI0004AA1DB9_6_260	-	-	-	-	-	-	-	-	-	-	-	-	-	-	E	S	Y	E	I	E	L	W	K	I	N	A	S	T	S	H	I	L	A	S	Q	C	S	-	-	-	-	E	L	P	D	C	-	-	-
UniRef90_W1Q6Z7_78_328	-	-	-	-	-	-	-	-	-	-	-	-	-	-	-	S	I	K	V	G	E	F	K	I	Y	T	A	R	H	P	I	L	N	A	T	-	-	-	-	-	-	-	-	-	-	-	-	-	-
UniRef90_U9T7S6_11_258	-	-	-	-	-	-	-	-	-	H	E	G	S	Q	Q	G	I	K	I	N	E	W	T	I	T	T	N	K	S	S	I	S	N	S	R	-	-	-	-	-	-	-	-	-	-	-	-	-	-
UniRef90_A0A0F4YM24_22_239	-	-	-	-	-	-	-	-	-	-	-	-	P	-	N	S	F	S	R	K	G	F	K	I	T	T	Q	K	L	P	I	L	K	A	G	-	-	-	-	-	-	-	-	-	-	-	-	-	-
UniRef90_A0A068TMT7_24_288	-	-	-	-	-	-	-	-	-	-	-	-	-	-	-	G	L	R	I	H	G	W	E	I	E	S	S	K	A	S	I	L	K	S	L	-	-	-	-	-	-	-	-	-	-	-	-	-	-
UniRef90_UPI0005CF8DB9_1_212	-	-	-	-	-	-	-	-	-	-	-	-	-	-	-	-	-	-	-	-	-	-	-	-	-	-	-	-	-	-	-	-	-	-	-	-	-	-	-	-	-	-	-	-	-	-	-	-	-
UniRef90_UPI0005D06E29_15_271	-	-	-	-	-	-	-	-	-	H	P	T	N	S	Q	S	I	V	F	G	P	W	H	I	S	Y	S	I	S	R	I	L	P	S	I	C	S	-	-	-	-	T	K	V	V	C	E	-	-
UniRef90_UPI00053C1707_18_290	-	-	-	-	-	-	-	-	-	L	P	D	G	R	R	G	L	R	I	H	G	W	E	I	E	S	L	H	G	S	I	L	N	S	L	-	-	-	-	-	-	-	-	-	-	-	-	-	-
UniRef90_W4VT14_6_247	V	H	G	G	I	D	I	L	R	L	P	V	N	E	E	E	H	I	C	P	P	W	R	I	K	Y	T	Q	S	H	I	L	H	S	K	C	S	-	-	-	K	S	E	N	G	C	G	-	-
UniRef90_L8G8I4_18_275	-	-	-	-	-	-	-	-	-	-	K	S	A	T	V	S	F	S	K	H	G	W	T	I	S	T	R	K	L	P	I	S	K	S	D	-	-	-	-	-	-	-	-	-	-	-	-	-	-
UniRef90_D5GFN8_17_268	-	-	-	-	-	-	-	-	-	-	-	-	-	-	K	S	I	T	R	G	D	W	K	V	T	T	H	K	R	P	I	L	N	S	T	-	-	-	-	-	-	-	-	-	-	-	-	-	-
UniRef90_A0A0B7N1N9_18_266	-	-	-	-	-	-	-	-	-	-	-	-	-	-	Q	G	I	K	L	N	G	W	T	I	T	S	K	K	A	S	I	C	N	S	N	-	-	-	-	-	-	-	-	-	-	-	-	-	-
UniRef90_A0A0C9RYV1_26_297	-	-	-	-	-	-	-	-	-	L	E	D	G	R	N	G	V	R	I	G	G	W	R	I	E	S	K	K	R	P	I	L	K	S	H	-	-	-	-	-	-	-	-	-	-	-	-	-	-
UniRef90_A0A0B1P4V2_28_278	-	-	-	-	-	-	-	-	-	-	-	-	-	-	-	-	-	-	-	-	G	F	K	I	S	A	R	K	L	P	I	S	K	S	G	-	-	-	-	-	-	-	-	-	-	-	-	-	-
UniRef90_Q8VXY4_18_290	-	-	-	-	-	-	-	-	-	L	P	D	G	R	R	G	L	R	I	H	D	W	E	I	E	T	L	R	G	T	I	L	T	S	L	-	-	-	-	-	-	-	-	-	-	-	-	-	-
UniRef90_A1CSI4_29_249	-	-	-	-	-	-	-	-	-	-	-	-	-	-	-	-	I	S	V	E	G	F	R	I	R	T	Q	K	L	P	I	L	K	A	E	-	-	-	-	-	-	-	-	-	-	-	-	-	-
UniRef90_C4Y129_151_413	-	-	-	-	-	-	-	-	-	-	-	-	-	-	-	S	I	S	V	G	E	W	S	I	F	T	Q	K	G	S	I	L	S	S	D	-	-	-	-	-	-	-	-	-	-	-	-	-	-
UniRef90_G2X7N2_30_278	-	-	-	-	-	-	-	-	-	-	-	-	-	-	-	-	-	-	-	G	R	F	R	I	A	T	R	K	L	P	I	S	K	S	G	-	-	-	-	-	-	-	-	-	-	-	-	-	-
Input_pdb_SEQRES_A	-	-	-	-	-	-	-	-	-	-	-	D	V	E	K	L	A	D	E	L	H	M	P	S	L	P	E	M	M	F	G	D	N	V	L	R	I	-	Q	H	-	-	-	-	-	-	-	-	-
UniRef90_U3JT72_108_372	-	-	-	-	-	-	-	-	-	-	-	Q	A	E	R	L	A	D	E	L	H	M	P	S	V	P	E	M	M	F	G	D	N	V	L	R	I	-	Q	H	-	-	-	-	-	-	-	-	-
UniRef90_UPI0003D089D3_4_271	-	-	-	-	-	-	-	-	-	-	-	R	V	E	R	L	A	E	E	L	H	M	P	S	L	P	E	M	M	F	G	D	N	I	L	R	I	-	V	H	-	-	-	-	-	-	-	-	-
UniRef90_G1NNG2_18_282	-	-	-	-	-	-	-	-	-	-	-	Q	A	E	R	L	A	E	E	L	Q	M	P	S	L	P	E	M	M	F	G	D	N	I	L	K	I	-	Q	H	-	-	-	-	-	-	-	-	-
UniRef90_W5MCN2_7_277	-	-	-	-	-	-	-	-	-	-	-	D	I	E	R	L	A	D	E	M	H	M	P	S	L	P	E	M	L	F	G	D	N	V	L	Q	L	-	Q	H	-	-	-	-	-	-	-	-	-
UniRef90_UPI000454BF27_1_270	-	-	-	-	-	-	-	-	-	-	-	D	V	E	K	L	A	D	E	L	H	M	P	S	L	P	E	M	M	F	G	D	N	V	L	R	I	-	Q	H	-	-	-	-	-	-	-	-	-
UniRef90_I3JMB7_8_262	-	-	-	-	-	-	-	-	-	-	-	D	I	E	R	L	A	E	D	M	N	M	P	S	L	P	E	M	L	F	G	D	N	I	L	R	I	-	Q	H	-	-	-	-	-	-	-	-	-
UniRef90_F7E1Y1_1_272	-	-	-	-	-	-	-	-	-	-	-	D	V	E	K	L	A	D	E	L	H	M	P	S	L	P	E	M	M	F	G	D	N	V	L	R	I	-	Q	H	-	-	-	-	-	-	-	-	-
UniRef90_W5KNM8_11_273	-	-	-	-	-	-	-	-	-	-	-	D	I	E	R	L	A	E	E	M	H	M	P	S	L	P	E	M	L	F	G	D	N	V	L	R	I	-	Q	H	-	-	-	-	-	-	-	-	-
UniRef90_G1PJD5_8_281	-	-	-	-	-	-	-	-	-	-	-	D	V	E	K	L	A	D	E	L	H	M	P	S	L	P	E	M	M	F	G	D	N	V	L	R	I	-	Q	H	-	-	-	-	-	-	-	-	-
UniRef90_G1KKH2_5_268	-	-	-	-	-	-	-	-	-	-	-	E	A	E	R	L	A	E	E	L	H	M	P	C	V	P	E	M	M	F	G	D	N	V	L	R	I	-	Q	H	-	-	-	-	-	-	-	-	-
UniRef90_Q5FW12_1_256	-	-	-	-	-	-	-	-	-	-	-	D	A	E	K	L	A	E	E	M	S	M	P	C	L	P	E	M	M	F	G	D	N	V	L	R	I	-	Q	H	-	-	-	-	-	-	-	-	-
UniRef90_H2LLK9_8_273	-	-	-	-	-	-	-	-	-	-	-	D	V	E	R	L	G	E	E	I	S	M	P	C	L	P	E	M	L	F	G	D	N	V	L	R	I	-	Q	H	-	-	-	-	-	-	-	-	-
UniRef90_UPI00042BDEC1_33_270	-	-	-	-	-	-	-	-	-	-	-	-	-	-	R	L	A	D	E	L	H	M	P	S	L	P	E	M	M	F	G	D	N	I	L	R	I	-	Q	H	-	-	-	-	-	-	-	-	-
UniRef90_H3ABP8_1_265	-	-	-	-	-	-	-	-	-	-	-	D	I	E	K	L	A	D	E	M	H	M	P	S	L	P	E	M	L	F	G	D	N	V	L	R	I	-	Q	H	-	-	-	-	-	-	-	-	-
UniRef90_F7H8M5_1_275	-	-	-	-	-	-	-	-	-	-	-	D	V	E	K	L	A	D	E	L	H	M	P	S	L	P	E	M	M	F	G	D	N	V	L	R	I	-	Q	H	-	-	-	-	-	-	-	-	-
UniRef90_UPI0004445020_1_255	-	-	-	-	-	-	-	-	-	-	-	D	I	E	R	L	A	D	E	L	N	M	P	S	L	P	E	M	L	Y	G	D	N	V	L	R	I	-	Q	H	-	-	-	-	-	-	-	-	-
UniRef90_UPI0005219ECD_94_332	-	-	-	-	-	-	-	-	-	-	-	-	L	E	G	L	A	D	E	L	H	M	P	S	L	P	E	M	M	F	G	D	N	I	L	R	I	-	Q	H	-	-	-	-	-	-	-	-	-
UniRef90_B2XBN7_8_264	-	-	-	-	-	-	-	-	-	-	-	D	I	E	R	L	G	E	E	M	H	M	P	S	L	P	E	M	L	F	G	D	N	I	L	R	I	-	Q	H	-	-	-	-	-	-	-	-	-
UniRef90_V9KQ87_1_259	-	-	-	-	-	-	-	-	-	-	-	D	I	E	R	L	A	E	E	M	N	I	H	S	L	P	E	M	L	F	G	D	N	I	L	K	V	-	Q	H	-	-	-	-	-	-	-	-	-
UniRef90_UPI0001D54F1B_1_251	-	-	-	-	-	-	-	-	-	-	-	D	V	E	K	L	A	D	E	L	H	M	P	S	L	P	E	M	M	F	G	D	N	V	L	R	I	-	Q	H	-	-	-	-	-	-	-	-	-
UniRef90_UPI00054B889A_8_262	-	-	-	-	-	-	-	-	-	-	-	D	I	E	R	L	A	E	E	M	N	M	P	S	L	P	E	M	L	F	G	D	N	V	L	C	I	-	Q	H	-	-	-	-	-	-	-	-	-
UniRef90_H2T0T6_1_270	-	-	-	-	-	-	-	-	-	-	-	D	I	E	R	L	A	D	E	M	N	M	P	S	L	P	E	M	L	F	G	D	N	V	L	R	I	-	I	H	-	-	-	-	-	-	-	-	-
UniRef90_C3KIX8_8_262	-	-	-	-	-	-	-	-	-	-	-	D	I	E	R	L	A	E	E	M	N	M	P	S	L	P	E	M	L	F	G	D	N	V	L	R	I	-	Q	H	-	-	-	-	-	-	-	-	-
UniRef90_UPI00049614E4_1_255	-	-	-	-	-	-	-	-	-	-	-	D	I	E	R	L	G	G	E	M	K	L	P	S	L	P	E	M	L	F	G	D	N	V	L	R	I	-	Q	H	-	-	-	-	-	-	-	-	-
UniRef90_Q6PFK5_4_269	-	-	-	-	-	-	-	-	-	-	-	D	I	E	R	L	A	E	A	M	Q	M	P	A	L	P	E	M	L	F	G	D	N	V	L	R	I	-	W	H	-	-	-	-	-	-	-	-	-
UniRef90_UPI000350A605_35_272	-	-	-	-	-	-	-	-	-	-	-	-	-	-	R	L	A	D	E	L	H	M	P	S	L	P	E	M	M	F	G	D	N	V	L	R	I	-	Q	H	-	-	-	-	-	-	-	-	-
UniRef90_C3YXK4_28_290	-	-	-	-	-	-	-	-	-	-	-	D	M	D	K	L	A	S	Q	L	D	I	P	Q	L	P	E	M	L	F	G	Q	N	V	L	R	I	-	K	H	-	-	-	-	-	-	-	-	-
UniRef90_UPI0004964C92_8_269	-	-	-	-	-	-	-	-	-	-	-	D	I	E	R	L	A	E	E	M	N	M	P	S	L	P	E	M	L	F	G	D	N	V	L	R	I	-	Q	H	-	-	-	-	-	-	-	-	-
UniRef90_UPI0005405478_1_240	-	-	-	-	-	-	-	-	-	-	-	D	V	E	K	L	A	E	E	L	H	M	P	S	L	P	E	M	M	F	G	D	N	V	L	R	I	-	Q	H	-	-	-	-	-	-	-	-	-
UniRef90_UPI0003593D1D_17_264	-	-	-	-	-	-	-	-	-	-	-	Q	K	E	K	F	D	K	E	M	Q	L	P	Q	L	P	E	M	V	F	A	E	N	F	L	R	V	-	Q	H	-	-	-	-	-	-	-	-	-
UniRef90_F6ZBY5_9_257	-	-	-	-	-	-	-	-	-	-	-	E	V	D	N	L	S	E	K	L	A	L	P	Q	L	P	E	M	T	F	G	A	N	K	F	E	M	-	Q	H	-	-	-	-	-	-	-	-	-
UniRef90_Q16M33_19_290	-	-	-	-	P	G	E	A	G	C	C	E	L	C	V	Y	N	F	A	L	E	L	P	H	L	P	D	M	V	F	H	K	N	I	L	T	I	-	S	H	-	-	-	-	-	-	-	-	-
UniRef90_E9ILR5_52_335	-	-	-	-	T	D	D	A	N	A	C	Q	F	C	V	Y	C	N	A	L	E	L	P	H	M	P	D	M	V	F	P	N	N	V	L	S	L	-	M	H	-	-	-	-	-	-	-	-	-
UniRef90_D1ZZJ5_16_276	-	-	-	-	D	L	S	Q	E	P	C	L	L	C	L	Y	T	R	T	L	D	I	P	H	L	P	E	M	V	F	P	N	N	V	L	T	L	-	T	H	-	-	-	-	-	-	-	-	-
UniRef90_R0IFM9_25_273	-	-	-	-	-	-	-	-	-	-	-	P	I	D	D	M	T	K	K	L	G	I	A	-	P	P	E	M	I	F	G	D	N	M	V	R	I	-	E	H	-	-	-	-	-	-	-	-	A
UniRef90_K7FBD0_1_206	-	-	-	-	-	-	-	-	-	-	-	Q	A	E	R	L	A	E	E	L	H	M	P	S	L	P	E	M	M	F	G	D	N	I	L	K	I	-	Q	H	-	-	-	-	-	-	-	-	-
UniRef90_A0A026W3N4_6_293	-	-	-	-	A	K	D	A	D	A	C	Q	F	C	R	Y	S	N	T	L	E	L	P	H	M	P	D	M	V	F	P	N	N	V	L	T	L	-	K	H	-	-	-	-	-	-	-	-	-
UniRef90_UPI000258EA9C_6_275	-	-	-	-	D	T	D	A	D	V	C	Q	F	C	M	Y	S	R	T	L	E	L	P	H	M	P	D	M	V	F	P	N	N	V	L	T	L	-	K	H	-	-	-	-	-	-	-	-	-
UniRef90_E0VH67_10_274	-	-	-	-	T	G	N	D	E	L	C	L	F	C	M	Y	T	H	K	L	D	L	P	H	L	P	D	M	V	F	P	C	N	K	L	Q	L	-	T	H	-	-	-	-	-	-	-	-	-
UniRef90_K1QTB5_84_340	-	-	-	-	-	-	-	-	-	-	-	A	R	Q	R	F	E	S	Q	L	E	L	P	Q	V	P	E	M	I	F	A	D	N	V	L	R	V	-	V	H	-	-	-	-	-	-	-	-	-
UniRef90_A0A084W719_23_283	-	-	-	-	A	G	E	E	G	C	C	E	L	C	V	Y	Y	F	T	L	E	L	P	H	L	P	D	M	V	F	H	R	N	V	L	R	I	-	T	H	-	-	-	-	-	-	-	-	-
UniRef90_UPI0005124986_1_228	-	-	-	-	-	-	-	-	-	-	-	D	V	E	K	L	A	D	E	L	H	M	P	S	L	P	E	M	M	F	G	D	N	V	L	R	I	-	Q	H	-	-	-	-	-	-	-	-	-
UniRef90_W4YB64_17_260	-	-	-	-	-	-	-	-	-	-	-	V	V	S	K	H	E	E	E	L	G	L	P	Q	L	P	E	M	T	F	G	D	N	V	L	R	I	-	Q	H	-	-	-	-	-	-	-	-	-
UniRef90_W5J762_27_287	-	-	-	-	A	G	D	E	G	C	C	E	L	C	V	Y	N	F	Q	L	E	L	P	H	L	P	D	M	V	F	H	R	N	V	L	R	L	-	C	H	-	-	-	-	-	-	-	-	-
UniRef90_U1HGD5_20_274	-	-	-	-	-	-	-	-	-	-	-	P	I	E	Q	M	T	S	A	L	G	I	A	-	P	P	E	M	I	F	G	D	N	Y	V	A	V	-	E	H	-	-	-	-	-	-	-	-	A
UniRef90_B2WML3_25_268	-	-	-	-	-	-	-	-	-	-	-	P	I	E	E	M	T	K	K	L	G	I	A	-	P	P	E	M	I	F	G	D	N	L	V	R	I	-	E	N	-	-	-	-	-	-	-	-	I
UniRef90_Q5TTX3_24_284	-	-	-	-	A	G	D	P	D	C	C	E	L	C	V	Y	N	F	A	L	A	L	P	H	L	P	D	M	V	F	H	R	N	V	L	R	I	-	S	H	-	-	-	-	-	-	-	-	-
UniRef90_UPI00022C9E99_6_275	-	-	-	-	D	K	D	A	D	A	C	Q	F	C	I	F	S	R	T	L	E	L	P	H	M	P	D	M	V	F	P	N	N	I	L	T	L	-	K	H	-	-	-	-	-	-	-	-	-
UniRef90_W6ZM39_16_268	-	-	-	-	-	-	-	-	-	-	-	P	I	E	E	M	T	K	K	L	G	I	A	-	P	P	E	M	I	F	G	D	N	M	V	R	I	-	E	H	-	-	-	-	-	-	-	-	A
UniRef90_T1J0R9_16_283	E	-	G	G	G	D	D	K	K	L	C	T	F	C	R	Y	N	T	S	L	N	L	P	S	Y	P	E	M	L	F	A	D	N	L	L	R	I	-	E	H	-	-	-	-	-	-	-	-	-
UniRef90_UPI0003333AC2_1_220	-	-	-	-	-	-	-	-	-	-	-	D	V	E	K	L	A	D	E	L	H	M	P	S	L	P	E	M	M	F	G	D	N	V	V	R	I	-	Q	H	-	-	-	-	-	-	-	-	-
UniRef90_UPI0004CD6C32_6_291	-	-	-	-	P	P	D	V	D	P	C	Q	F	C	E	Y	N	N	A	L	E	M	P	H	M	P	D	M	V	F	P	N	N	I	L	T	L	-	K	H	-	-	-	-	-	-	-	-	-
UniRef90_R7TW14_11_274	-	-	-	-	-	-	-	-	-	-	-	A	R	E	T	F	E	S	S	L	R	I	P	S	F	P	E	M	I	F	D	Q	N	S	L	K	I	-	E	Y	-	-	-	-	-	-	-	-	-
UniRef90_V3ZVF7_11_256	-	-	-	-	-	-	-	-	-	-	-	E	R	E	R	F	E	N	V	L	E	L	P	Q	V	P	E	M	V	F	A	E	N	I	L	R	L	-	E	H	-	-	-	-	-	-	-	-	-
UniRef90_T2MI27_4_246	-	-	-	-	-	-	-	-	-	-	-	D	S	D	R	I	S	N	E	L	N	L	P	S	L	P	E	M	V	F	G	E	T	F	L	Q	I	-	N	H	-	-	-	-	-	-	-	-	-
UniRef90_S7ZFM8_4_257	-	-	-	-	-	-	-	-	-	-	-	P	I	D	E	M	T	K	Q	L	G	I	A	-	P	P	E	M	I	F	G	D	N	H	V	T	I	-	E	H	-	-	-	-	-	-	-	-	Q
UniRef90_UPI000529428A_10_209	-	-	-	-	-	-	-	-	-	-	-	R	A	Q	Q	L	A	D	E	L	H	M	P	S	L	P	E	M	M	F	G	D	N	I	L	R	I	-	Q	H	-	-	-	-	-	-	-	-	-
UniRef90_N6U713_15_272	-	-	-	-	N	Q	P	V	D	Q	C	L	L	C	L	Y	S	N	G	L	E	L	P	H	L	P	E	M	V	F	P	R	N	V	L	T	V	-	I	H	-	-	-	-	-	-	-	-	-
UniRef90_A0A0C9Q9S8_18_294	-	-	-	-	G	D	D	P	Q	P	C	Q	F	C	V	Y	N	S	A	L	E	M	P	H	M	P	D	M	V	F	P	N	N	I	L	Y	L	-	Q	H	-	-	-	-	-	-	-	-	-
UniRef90_UPI00053CBE68_5_226	-	-	-	-	-	-	-	-	-	-	-	Q	A	E	R	L	A	D	E	L	H	M	P	S	L	P	E	M	M	F	G	D	N	I	L	R	I	-	Q	H	-	-	-	-	-	-	-	-	-
UniRef90_E2BGM5_6_278	-	-	-	-	N	K	D	N	E	A	C	Q	F	C	V	Y	N	N	T	L	E	L	P	H	M	P	D	M	V	F	P	N	N	V	L	T	L	-	T	H	-	-	-	-	-	-	-	-	-
UniRef90_UPI0006260AEF_6_276	-	-	-	-	D	N	D	V	D	A	C	Q	F	C	V	F	N	R	T	L	D	L	P	H	M	P	D	M	V	F	P	N	N	V	L	T	L	-	K	Y	-	-	-	-	-	-	-	-	-
UniRef90_C5PHM4_26_282	-	-	-	-	-	-	-	-	-	-	-	P	I	D	A	M	T	N	K	L	G	I	A	-	P	P	E	M	I	F	G	D	N	L	V	S	I	-	E	H	-	-	-	-	-	-	-	-	P
UniRef90_W6PSS5_15_266	-	-	-	-	-	-	-	-	-	-	-	P	I	E	E	M	T	Q	K	L	G	I	A	-	P	P	E	M	I	F	G	D	N	Y	V	A	I	-	E	H	-	-	-	-	-	-	-	-	E
UniRef90_A0A0E9NG42_14_268	-	-	-	-	-	-	-	-	-	-	-	E	I	D	D	A	N	S	R	L	G	I	P	-	I	P	E	M	I	F	G	N	N	E	V	R	I	-	E	H	-	-	-	-	-	-	-	-	-
UniRef90_UPI0001CBC262_10_280	-	-	-	-	N	R	T	T	D	L	C	V	V	C	K	F	Q	K	E	L	A	L	P	Q	L	P	E	M	V	F	A	E	N	L	L	R	I	-	L	H	-	-	-	-	-	-	-	-	-
UniRef90_S8A579_30_288	-	-	-	-	-	-	-	-	-	-	-	E	I	D	A	M	T	E	K	L	G	I	A	-	P	P	E	M	I	F	G	N	N	I	V	S	I	-	E	K	V	G	A	D	G	G	A	V	A
UniRef90_E5R209_26_272	-	-	-	-	-	-	-	-	-	-	-	P	I	D	E	M	T	K	K	L	G	I	A	-	P	P	E	M	I	F	G	D	N	L	V	S	I	-	E	H	-	-	-	-	-	-	-	-	V
UniRef90_UPI000625575A_6_292	-	-	-	-	E	D	D	D	D	A	C	Q	F	C	V	F	N	R	T	L	D	L	P	H	M	P	D	M	V	F	P	N	N	I	L	F	L	-	R	H	-	-	-	-	-	-	-	-	-
UniRef90_V9DGA2_24_274	-	-	-	-	-	-	-	-	-	-	-	P	I	E	E	M	T	K	K	L	G	I	A	-	P	P	E	M	I	F	G	D	N	L	V	T	I	-	E	H	-	-	-	-	-	-	-	-	S
UniRef90_A0A0D1YI00_34_284	-	-	-	-	-	-	-	-	-	-	-	P	I	E	E	M	T	A	K	L	G	I	A	-	P	P	E	M	I	F	G	D	N	F	V	A	V	-	E	H	-	-	-	-	-	-	-	-	S
UniRef90_W9YQB3_24_274	-	-	-	-	-	-	-	-	-	-	-	P	I	E	E	M	T	E	K	L	G	I	A	-	P	P	E	M	I	F	G	D	N	F	V	S	I	-	E	H	-	-	-	-	-	-	-	-	P
UniRef90_A0A0B7A290_13_256	-	-	-	-	-	-	-	-	-	-	-	Q	R	V	K	F	E	R	E	L	E	L	P	Q	L	P	E	M	V	F	P	E	N	Y	L	H	I	-	H	H	-	-	-	-	-	-	-	-	-
UniRef90_E2B1X4_12_295	-	-	-	-	S	N	N	E	I	A	C	Q	F	C	V	Y	N	N	A	L	E	L	P	H	M	P	D	M	V	F	P	N	N	I	L	T	L	-	M	H	-	-	-	-	-	-	-	-	-
UniRef90_K7IYT0_15_293	-	-	-	-	K	D	D	K	S	A	C	Q	F	C	T	Y	S	R	A	L	E	M	P	H	M	P	D	M	V	F	P	N	N	V	L	H	L	-	K	H	-	-	-	-	-	-	-	-	-
UniRef90_UPI0004628317_5_236	-	-	-	-	-	-	-	-	-	-	-	E	A	E	R	L	A	E	E	L	H	M	P	C	V	P	E	M	M	F	G	D	N	V	L	R	I	-	Q	H	-	-	-	-	-	-	-	-	-
UniRef90_B6Q8T8_23_279	-	-	-	-	-	-	-	-	-	-	-	P	I	E	E	M	T	N	K	L	G	I	T	-	P	P	E	M	I	F	G	D	N	F	V	A	I	-	E	H	-	-	-	-	-	-	-	-	N
UniRef90_A0A0D1Y791_24_274	-	-	-	-	-	-	-	-	-	-	-	P	I	E	E	M	T	S	R	L	G	I	A	-	P	P	E	M	I	F	G	D	N	V	V	A	L	-	E	H	-	-	-	-	-	-	-	-	P
UniRef90_V5I6X7_1_244	-	-	-	-	E	K	L	E	G	Q	C	L	L	C	L	Y	T	N	T	L	Q	L	P	H	L	P	E	M	V	F	P	N	N	K	L	T	I	-	V	H	-	-	-	-	-	-	-	-	-
UniRef90_W9Y8P6_24_274	-	-	-	-	-	-	-	-	-	-	-	P	I	E	E	M	T	E	K	L	G	I	A	-	P	P	E	M	I	F	G	D	N	F	V	S	I	-	E	H	-	-	-	-	-	-	-	-	P
UniRef90_B7P1M3_7_268	S	D	G	T	G	-	-	-	-	-	-	E	T	N	K	Y	V	E	E	L	K	L	P	T	H	P	D	M	T	F	A	S	N	L	L	R	L	-	E	H	-	-	-	-	-	-	-	-	-
UniRef90_G1X499_28_280	-	-	-	-	-	-	-	-	-	-	-	E	I	D	A	M	T	E	K	L	G	I	T	-	P	P	E	M	I	F	G	N	N	I	V	S	I	-	E	K	V	G	E	-	-	-	-	-	Q
UniRef90_C5K3X4_22_271	-	-	-	-	-	-	-	-	-	-	-	P	I	D	E	M	T	T	K	L	G	I	A	-	P	P	E	M	I	F	G	D	N	H	V	T	I	-	E	H	-	-	-	-	-	-	-	-	Q
UniRef90_B8M0Z7_19_274	-	-	-	-	-	-	-	-	-	-	-	P	I	E	E	M	T	N	K	L	G	I	T	-	P	P	E	M	I	F	G	D	N	F	V	A	I	-	E	H	-	-	-	-	-	-	-	-	N
UniRef90_G3MLB5_4_272	T	D	G	T	G	E	N	R	Q	I	C	L	F	C	R	Y	V	E	E	L	K	L	P	T	H	P	D	M	T	F	A	N	N	I	L	R	I	-	E	H	-	-	-	-	-	-	-	-	-
UniRef90_Q0U6I1_20_269	-	-	-	-	-	-	-	-	-	-	-	P	I	E	D	M	T	K	K	L	G	I	T	-	P	P	E	M	I	F	G	D	N	L	T	R	I	-	E	H	-	-	-	-	-	-	-	-	-
UniRef90_H6C2G6_24_274	-	-	-	-	-	-	-	-	-	-	-	P	I	E	E	M	T	E	K	L	G	I	A	-	P	P	E	M	I	F	G	D	N	F	V	T	I	-	E	H	-	-	-	-	-	-	-	-	P
UniRef90_C1HDZ9_22_272	-	-	-	-	-	-	-	-	-	-	-	P	I	D	E	M	T	T	K	L	G	I	A	-	P	P	E	M	I	F	G	D	N	H	I	T	I	-	E	H	-	-	-	-	-	-	-	-	Q
UniRef90_A0A072PSH7_30_280	-	-	-	-	-	-	-	-	-	-	-	P	I	E	E	M	T	S	K	L	G	I	A	-	P	P	E	M	I	F	G	D	N	L	V	A	I	-	E	H	-	-	-	-	-	-	-	-	P
UniRef90_A2QKG0_13_266	-	-	-	-	-	-	-	-	-	-	-	P	I	E	E	M	T	K	E	L	G	I	T	-	P	P	E	M	I	F	G	D	N	F	V	A	I	-	E	H	-	-	-	-	-	-	-	-	E
UniRef90_A0A0D2FNH0_21_274	-	-	-	-	-	-	-	-	-	-	-	P	I	E	E	M	T	S	K	L	G	I	A	-	P	P	E	M	I	F	G	D	N	F	V	A	I	-	E	H	-	-	-	-	-	-	-	-	P
UniRef90_A0A094BM33_89_346	-	-	-	-	-	-	-	-	-	-	-	A	I	D	D	M	S	D	K	L	G	I	P	-	V	P	E	M	I	F	G	D	N	M	V	S	V	-	E	N	-	-	-	-	-	-	-	-	A
UniRef90_A0A0D1Y7T5_21_274	-	-	-	-	-	-	-	-	-	-	-	P	I	E	E	M	T	N	K	L	G	I	A	-	P	P	E	M	I	F	G	D	N	F	V	A	I	-	E	H	-	-	-	-	-	-	-	-	P
UniRef90_A7RPF4_4_250	-	-	-	-	-	-	-	-	-	-	-	D	T	E	R	L	S	A	E	L	S	L	P	A	L	P	E	M	T	F	G	D	N	C	L	K	I	-	Q	H	-	-	-	-	-	-	-	-	-
UniRef90_A0A0D2FFJ3_24_274	-	-	-	-	-	-	-	-	-	-	-	P	I	D	E	M	T	N	K	L	G	I	T	-	P	P	E	M	I	F	G	D	N	F	V	A	I	-	E	H	-	-	-	-	-	-	-	-	A
UniRef90_E4ZHN8_26_269	-	-	-	-	-	-	-	-	-	-	-	P	I	E	D	M	T	K	R	L	G	I	T	-	P	P	E	M	I	F	G	D	N	F	V	R	I	-	E	H	-	-	-	-	-	-	-	-	A
UniRef90_L7LT13_7_289	S	D	G	T	G	E	N	R	Q	I	C	L	F	C	R	F	V	D	E	L	K	L	P	S	H	P	D	M	T	F	A	N	N	I	L	R	L	-	E	H	-	-	-	-	-	-	-	-	-
UniRef90_W8BFH2_9_270	-	-	-	-	K	G	E	D	E	C	C	E	L	C	T	Y	R	Y	A	L	E	L	P	H	L	P	D	M	V	F	H	K	N	K	L	S	L	-	K	H	-	-	-	-	-	-	-	-	-
UniRef90_W9X8R6_24_274	-	-	-	-	-	-	-	-	-	-	-	P	I	E	E	M	T	N	K	L	G	I	A	-	P	P	E	M	I	F	G	D	N	F	V	E	I	-	E	H	-	-	-	-	-	-	-	-	A
UniRef90_W7I3S0_32_286	-	-	-	-	-	-	-	-	-	-	-	E	I	E	E	M	T	E	K	L	G	I	A	-	P	P	E	M	I	F	G	N	N	V	V	A	I	-	E	K	V	G	S	G	-	-	-	-	E
UniRef90_G5AQ57_1_210	-	-	-	-	-	-	-	-	-	-	-	D	V	E	K	L	A	D	E	L	H	M	P	S	L	P	E	M	M	F	G	D	N	V	L	R	I	-	Q	H	-	-	-	-	-	-	-	-	-
UniRef90_E9GEG4_12_261	-	-	-	-	-	-	-	-	-	-	-	D	R	H	A	A	F	H	D	L	S	I	P	H	L	P	D	M	V	F	P	D	N	V	L	R	I	-	Q	L	-	-	-	-	-	-	-	-	-
UniRef90_UPI0003C3587E_9_270	-	-	-	-	K	D	E	D	D	C	C	E	L	C	T	Y	R	N	A	L	E	L	P	H	L	P	D	M	V	F	H	K	N	K	L	V	L	-	T	H	-	-	-	-	-	-	-	-	-
UniRef90_B4JK97_10_273	-	-	-	-	K	N	D	A	N	R	C	E	L	C	N	Y	Q	H	S	L	E	L	P	H	L	P	D	M	V	F	H	K	N	K	L	V	L	-	Q	H	-	-	-	-	-	-	-	-	-
UniRef90_Q4X263_16_264	-	-	-	-	-	-	-	-	-	-	-	P	I	E	E	M	T	K	R	L	G	I	A	-	P	P	E	M	I	F	G	D	N	H	V	T	I	-	E	S	-	-	-	-	-	-	-	-	E
UniRef90_C5X056_15_290	-	-	-	-	-	-	-	-	-	-	-	S	L	Q	R	F	E	D	E	L	Q	T	T	H	L	P	E	M	V	F	G	E	S	F	L	S	L	-	Q	H	-	-	-	-	-	-	-	-	T
UniRef90_A0A069DQV9_1_255	-	-	-	-	C	E	N	D	E	L	C	S	F	C	I	Y	T	K	E	L	H	L	P	H	L	P	E	M	V	F	P	N	N	S	L	E	I	-	V	H	-	-	-	-	-	-	-	-	-
UniRef90_B3RY27_12_266	-	-	-	-	Q	N	Q	S	K	K	C	E	L	C	T	I	L	A	A	I	D	I	P	-	L	P	E	M	L	F	A	N	N	S	L	R	L	-	E	H	-	-	-	-	-	-	-	-	-
UniRef90_A0A0A9D1G6_19_289	-	-	-	-	-	-	-	-	-	-	-	H	L	Q	L	F	E	D	E	L	Q	T	T	H	L	P	E	M	V	F	G	E	S	F	L	S	L	-	Q	H	-	-	-	-	-	-	-	-	L
UniRef90_T1FM42_17_253	-	-	-	-	-	-	-	-	-	-	-	E	R	E	K	F	E	F	T	L	Y	L	P	H	L	P	E	M	V	F	P	N	N	V	L	K	L	V	N	Q	-	-	-	-	-	-	-	-	-
UniRef90_M2LGF5_22_271	-	-	-	-	-	-	-	-	-	-	-	P	I	E	A	L	S	N	E	L	G	I	P	-	I	P	E	M	I	F	G	D	N	I	V	S	L	-	T	H	-	-	-	-	-	-	-	-	I
UniRef90_A0A0C3HWS9_25_277	-	-	-	-	-	-	-	-	-	-	-	P	I	D	E	M	S	Q	K	L	G	I	P	-	V	P	E	M	I	F	G	D	N	I	V	S	V	-	E	H	-	-	-	-	-	-	-	-	M
UniRef90_B3MQI6_10_270	-	-	-	-	K	E	D	A	N	R	C	D	L	C	H	Y	Q	H	S	L	E	L	P	H	L	P	D	M	V	F	H	K	N	K	L	I	L	-	K	H	-	-	-	-	-	-	-	-	-
UniRef90_B4PYX2_10_270	-	-	-	-	K	D	S	A	E	L	C	D	L	C	T	Y	Q	H	S	L	Q	L	P	H	L	P	D	M	V	F	H	K	N	R	L	V	L	-	K	H	-	-	-	-	-	-	-	-	-
UniRef90_UPI0006237BCE_6_295	-	-	-	-	S	E	D	A	S	T	C	Q	F	C	M	Y	S	N	T	L	E	L	P	H	M	P	D	M	V	F	P	N	N	V	L	S	L	-	V	H	-	-	-	-	-	-	-	-	-
UniRef90_B4NE81_15_268	-	-	-	-	E	N	D	A	N	R	C	D	L	C	N	Y	Q	Y	S	L	E	L	P	H	L	P	D	M	V	F	H	K	N	K	L	V	L	-	Q	H	-	-	-	-	-	-	-	-	-
UniRef90_UPI0005F0ACA2_7_277	-	-	-	-	-	S	N	A	D	A	C	Q	F	C	V	Y	N	N	A	L	E	L	P	H	M	P	D	M	V	F	P	N	N	V	L	S	V	-	T	H	-	-	-	-	-	-	-	-	-
UniRef90_V5G8F4_29_245	-	-	-	-	-	-	-	-	-	-	-	P	I	E	E	M	T	E	K	L	G	I	A	-	P	P	E	M	I	F	G	D	N	F	V	A	I	-	D	H	-	-	-	-	-	-	-	-	E
UniRef90_S2K4Z0_18_266	-	-	-	-	-	-	-	-	-	-	-	E	M	E	K	I	Q	K	D	F	G	L	P	-	P	P	E	M	V	F	G	N	N	H	V	T	V	-	T	H	-	-	-	-	-	-	-	-	-
UniRef90_A0A086TFL7_52_306	-	-	-	-	-	-	-	-	-	-	-	P	I	D	E	L	T	E	R	L	G	I	P	-	V	P	E	M	I	F	G	D	N	L	V	S	V	-	E	H	-	-	-	-	-	-	-	-	V
UniRef90_A0A0A9X034_29_281	-	-	-	-	C	R	E	N	E	P	C	I	L	C	R	Y	T	K	E	L	E	I	P	H	L	P	E	M	V	F	P	F	N	I	L	E	L	-	E	H	-	-	-	-	-	-	-	-	-
UniRef90_K1X819_18_274	-	-	-	-	-	-	-	-	-	-	-	P	I	D	E	M	S	K	A	L	C	I	P	-	V	P	E	M	I	F	G	D	N	I	V	S	I	-	E	H	-	-	-	-	-	-	-	-	V
UniRef90_Q29GW1_11_271	-	-	-	-	K	D	D	A	N	R	C	E	L	C	H	Y	Q	Y	S	L	D	L	P	H	L	P	D	M	V	F	H	K	N	K	L	V	L	-	Q	H	-	-	-	-	-	-	-	-	-
UniRef90_A7ETJ8_28_276	-	-	-	-	-	-	-	-	-	-	-	P	I	E	E	M	S	E	K	L	G	I	P	-	V	P	E	M	I	F	G	D	N	M	V	A	I	-	E	H	-	-	-	-	-	-	-	-	L
UniRef90_A0A094ABV0_18_266	-	-	-	-	-	-	-	-	-	-	-	A	I	D	A	M	S	E	K	L	G	I	P	-	V	P	E	M	I	F	G	D	N	M	V	S	V	-	E	N	-	-	-	-	-	-	-	-	A
UniRef90_H2Y4E7_1_225	-	-	-	-	-	-	-	-	-	-	-	-	-	-	-	-	-	-	-	-	-	-	-	-	-	-	-	M	T	F	G	N	N	K	F	E	M	-	H	H	-	-	-	-	-	-	-	-	-
UniRef90_M0TCS0_20_292	-	-	-	-	-	-	-	-	-	-	-	A	R	Q	E	L	E	E	K	L	G	T	S	H	L	P	E	M	V	F	G	D	S	S	L	F	L	-	L	H	-	-	-	-	-	-	-	-	V
UniRef90_UPI00052F2B71_18_291	-	-	-	-	-	-	-	-	-	-	-	H	L	Q	Q	W	E	Q	K	L	H	T	T	H	L	P	E	M	V	F	G	E	S	S	L	V	L	-	Y	H	-	-	-	-	-	-	-	-	M
UniRef90_A0A088AIL1_6_275	-	-	-	-	D	K	D	A	D	A	C	Q	F	C	I	F	S	H	T	L	E	L	P	H	M	P	D	M	V	F	P	N	N	I	L	T	L	-	K	H	-	-	-	-	-	-	-	-	-
UniRef90_A0A0C7C7N8_21_269	-	-	-	-	-	-	-	-	-	-	-	E	M	E	K	I	Q	Q	D	F	G	L	P	-	P	P	E	M	V	F	G	N	N	L	I	S	L	-	E	K	-	-	-	-	-	-	-	-	-
UniRef90_B4M9Y1_10_271	-	-	-	-	K	D	D	A	N	R	C	D	L	C	N	Y	Q	H	S	L	E	L	P	H	L	P	D	M	V	F	H	K	N	K	L	V	L	-	Q	H	-	-	-	-	-	-	-	-	-
UniRef90_UPI0004AA1DB9_6_260	-	-	-	-	D	K	S	N	S	E	C	D	F	C	R	Y	S	T	K	L	K	I	P	H	L	P	E	M	V	F	A	G	N	I	L	K	L	-	S	H	-	-	-	-	-	-	-	-	-
UniRef90_W1Q6Z7_78_328	-	-	-	-	-	-	-	-	-	-	-	E	I	D	E	F	E	S	I	L	N	L	P	-	V	P	E	M	I	F	G	N	N	R	V	R	I	-	S	H	-	-	-	-	-	-	-	-	-
UniRef90_U9T7S6_11_258	-	-	-	-	-	-	-	-	-	-	-	E	I	E	K	A	Q	K	E	V	T	I	S	-	L	P	E	M	F	F	G	N	N	L	L	R	I	-	S	N	-	-	-	-	-	-	-	-	-
UniRef90_A0A0F4YM24_22_239	-	-	-	-	-	-	-	-	-	-	-	P	I	E	V	M	T	N	K	L	G	I	T	-	P	P	E	M	I	F	G	D	N	F	V	T	I	-	E	H	-	-	-	-	-	-	-	-	A
UniRef90_A0A068TMT7_24_288	-	-	-	-	-	-	-	-	-	-	-	Q	R	Q	E	W	E	E	K	L	G	T	C	H	L	P	E	M	I	F	G	H	S	S	L	V	L	-	K	H	-	-	-	-	-	-	-	-	L
UniRef90_UPI0005CF8DB9_1_212	-	-	-	-	-	-	-	-	-	-	-	-	-	-	-	-	-	-	-	-	-	M	P	H	M	P	D	M	V	F	P	N	N	I	L	Y	L	-	K	H	-	-	-	-	-	-	-	-	-
UniRef90_UPI0005D06E29_15_271	-	-	-	-	K	D	D	N	N	F	C	Q	F	C	V	Y	C	K	E	L	S	I	P	H	F	P	D	M	V	F	P	M	N	I	L	T	L	-	K	H	-	-	-	-	-	-	-	-	-
UniRef90_UPI00053C1707_18_290	-	-	-	-	-	-	-	-	-	-	-	A	L	Q	Q	W	E	E	K	L	Q	T	S	H	L	P	E	M	V	F	G	D	N	A	L	V	L	-	K	H	-	-	-	-	-	-	-	-	L
UniRef90_W4VT14_6_247	-	-	-	-	T	N	D	T	N	A	C	Q	F	C	V	Y	N	N	A	L	E	L	P	H	M	P	D	M	V	F	P	N	N	V	L	S	L	-	K	H	-	-	-	-	-	-	-	-	-
UniRef90_L8G8I4_18_275	-	-	-	-	-	-	-	-	-	-	-	A	I	D	A	M	A	E	K	L	G	I	P	-	V	P	E	M	I	F	G	D	N	M	V	S	V	-	E	N	-	-	-	-	-	-	-	-	A
UniRef90_D5GFN8_17_268	-	-	-	-	-	-	-	-	-	-	-	E	I	E	T	M	T	T	T	L	G	I	S	-	P	P	E	M	I	F	G	N	N	S	V	E	V	-	T	N	-	-	-	-	-	-	-	-	E
UniRef90_A0A0B7N1N9_18_266	-	-	-	-	-	-	-	-	-	-	-	E	M	E	R	I	H	K	D	F	G	L	P	-	P	P	E	M	V	F	G	N	N	H	V	V	V	-	K	H	-	-	-	-	-	-	-	-	-
UniRef90_A0A0C9RYV1_26_297	-	-	-	-	-	-	-	-	-	-	-	A	R	D	E	W	E	K	K	L	D	T	A	H	L	P	E	M	V	F	G	E	S	S	L	E	L	-	V	H	-	-	-	-	-	-	-	-	E
UniRef90_A0A0B1P4V2_28_278	-	-	-	-	-	-	-	-	-	-	-	E	I	A	Q	M	S	E	K	L	G	I	P	-	V	P	E	M	I	F	G	D	N	F	L	S	I	-	E	H	-	-	-	-	-	-	-	-	L
UniRef90_Q8VXY4_18_290	-	-	-	-	-	-	-	-	-	-	-	A	V	E	E	W	E	K	K	L	K	T	S	H	L	P	E	M	V	F	G	E	N	A	L	V	L	-	K	H	-	-	-	-	-	-	-	-	L
UniRef90_A1CSI4_29_249	-	-	-	-	-	-	-	-	-	-	-	P	I	E	E	M	S	R	R	L	G	I	A	-	P	P	E	M	I	F	G	D	N	Q	I	T	I	-	E	Y	-	-	-	-	-	-	-	-	E
UniRef90_C4Y129_151_413	-	-	-	-	-	-	-	-	-	-	-	E	L	D	R	L	A	E	R	Y	A	F	P	-	L	P	E	M	I	F	G	H	N	H	V	R	V	-	V	H	-	-	-	-	-	-	-	-	D
UniRef90_G2X7N2_30_278	-	-	-	-	-	-	-	-	-	-	-	P	I	D	E	M	T	E	R	L	S	I	P	-	V	P	E	M	I	F	G	D	N	L	V	S	L	-	T	H	-	-	-	-	-	-	-	-	A
Input_pdb_SEQRES_A	S	G	F	G	I	E	F	N	A	T	D	A	L	R	C	V	N	-	-	-	N	Y	Q	G	-	-	M	L	K	V	A	C	A	E	E	W	Q	-	E	-	S	-	-	-	R	T	E	G	-
UniRef90_U3JT72_108_372	D	G	F	G	I	E	F	N	A	T	D	A	L	K	C	V	N	-	-	-	N	C	Q	G	-	-	M	I	K	V	A	C	A	E	E	W	Q	-	E	-	S	-	-	-	R	S	E	T	-
UniRef90_UPI0003D089D3_4_271	Y	G	F	G	I	E	F	N	A	T	D	A	L	K	C	V	N	-	-	-	N	Y	Q	G	-	-	M	I	K	V	A	C	A	E	E	W	Q	-	E	-	S	-	-	-	R	T	E	A	-
UniRef90_G1NNG2_18_282	R	G	F	G	I	E	F	N	A	T	D	A	L	K	C	V	N	-	-	-	N	C	Q	G	-	-	M	I	K	V	A	C	A	E	E	W	Q	-	E	-	S	-	-	-	R	S	E	T	-
UniRef90_W5MCN2_7_277	D	G	F	G	I	K	F	N	A	I	D	A	L	K	R	V	N	-	-	-	N	M	Q	D	-	-	S	V	K	V	A	C	A	Q	E	W	Q	-	E	-	S	-	-	-	R	A	D	S	-
UniRef90_UPI000454BF27_1_270	S	G	F	G	I	E	F	N	A	T	D	A	L	R	C	V	N	-	-	-	N	Y	Q	G	-	-	M	L	K	V	A	C	A	E	E	W	Q	-	E	-	S	-	-	-	R	T	E	G	-
UniRef90_I3JMB7_8_262	D	G	Y	G	I	E	F	N	A	V	D	A	L	K	R	V	S	-	-	-	N	M	E	D	-	-	S	V	K	V	A	C	A	Q	E	W	Q	-	E	-	S	-	-	-	R	A	D	S	-
UniRef90_F7E1Y1_1_272	S	G	F	G	I	E	F	N	A	T	D	A	L	K	C	V	N	-	-	-	N	Y	Q	G	-	-	V	L	K	V	A	C	A	E	E	W	Q	-	E	-	S	-	-	-	R	T	E	G	-
UniRef90_W5KNM8_11_273	D	G	F	G	I	E	F	N	A	I	D	A	L	K	R	V	N	-	-	-	N	A	Q	D	-	-	M	V	K	V	A	C	A	Q	E	W	Q	-	E	-	S	-	-	-	R	A	D	S	-
UniRef90_G1PJD5_8_281	S	G	F	G	I	E	F	N	A	T	D	A	L	R	C	V	N	-	-	-	N	Y	Q	G	-	-	M	L	K	V	A	C	A	E	E	W	Q	-	E	-	S	R	Y	L	R	T	E	G	-
UniRef90_G1KKH2_5_268	S	L	F	G	I	E	F	N	A	T	D	A	L	R	C	V	N	-	-	-	N	S	Q	G	-	-	M	V	K	V	A	C	A	D	E	W	Q	-	E	-	S	-	-	-	R	S	E	P	-
UniRef90_Q5FW12_1_256	S	G	F	G	I	E	F	N	A	K	D	A	L	K	V	V	K	-	-	-	S	N	Q	A	-	-	S	L	K	V	A	C	A	E	E	W	Q	-	E	-	S	-	-	-	R	S	D	S	-
UniRef90_H2LLK9_8_273	D	G	Y	G	I	E	F	N	A	I	D	A	L	K	R	V	N	-	-	-	N	M	D	D	-	-	A	V	K	V	A	C	A	Q	E	W	Q	-	E	-	S	-	-	-	R	A	D	S	-
UniRef90_UPI00042BDEC1_33_270	Y	G	F	G	I	E	F	N	A	T	D	A	L	K	C	V	N	-	-	-	N	Y	Q	G	-	-	M	I	K	V	A	C	A	E	E	W	Q	-	E	-	S	-	-	-	R	T	E	A	-
UniRef90_H3ABP8_1_265	E	G	F	G	I	E	F	N	A	K	D	A	L	K	C	V	N	-	-	-	N	S	L	D	-	-	Y	V	K	V	A	C	A	Q	E	W	Q	-	E	-	S	-	-	-	R	A	E	S	-
UniRef90_F7H8M5_1_275	S	G	F	G	I	E	F	N	A	T	D	A	L	R	C	V	N	-	-	-	N	Y	Q	G	-	-	M	L	K	V	A	C	A	E	E	W	Q	-	E	-	S	-	-	-	R	T	E	G	-
UniRef90_UPI0004445020_1_255	D	H	Y	G	I	E	F	N	A	I	D	A	L	K	K	V	N	-	-	-	N	M	E	D	-	-	T	V	K	V	A	C	A	Q	E	W	Q	-	E	-	S	-	-	-	R	A	E	S	-
UniRef90_UPI0005219ECD_94_332	H	G	F	G	I	E	F	N	A	T	D	A	L	K	C	V	N	-	-	-	N	C	Q	G	-	-	M	I	K	V	A	C	A	E	E	W	Q	-	E	-	S	-	-	-	R	S	E	T	-
UniRef90_B2XBN7_8_264	D	G	Y	G	I	E	F	N	A	I	D	A	L	K	R	V	N	-	-	-	N	M	H	D	-	-	S	V	K	V	A	C	A	Q	E	W	Q	-	E	-	S	-	-	-	R	A	D	S	-
UniRef90_V9KQ87_1_259	G	G	F	G	I	V	F	N	A	T	D	A	L	R	R	V	D	-	-	-	N	G	H	G	-	-	T	V	K	V	A	C	A	D	A	W	Q	-	E	-	S	-	-	-	R	A	D	S	-
UniRef90_UPI0001D54F1B_1_251	S	G	F	G	I	E	F	N	A	T	D	A	L	R	C	V	N	-	-	-	N	Y	Q	G	-	-	M	L	K	V	A	C	A	E	E	W	Q	-	E	-	S	-	-	-	R	T	E	G	-
UniRef90_UPI00054B889A_8_262	E	G	Y	G	I	E	F	N	A	I	D	A	L	K	R	V	N	-	-	-	N	M	E	D	-	-	A	V	K	V	A	C	A	Q	E	W	Q	-	E	-	S	-	-	-	R	L	D	S	-
UniRef90_H2T0T6_1_270	D	G	Y	G	I	E	F	N	A	I	D	A	L	K	I	V	N	-	-	-	K	M	E	H	-	-	A	V	K	V	A	C	A	Q	E	W	Q	-	E	-	S	-	-	-	R	M	D	S	-
UniRef90_C3KIX8_8_262	D	G	Y	G	I	E	F	N	A	I	D	A	L	R	R	V	N	-	-	-	N	M	E	D	-	-	A	V	K	V	A	C	A	Q	E	W	Q	-	E	-	S	-	-	-	R	A	D	S	-
UniRef90_UPI00049614E4_1_255	D	G	Y	G	I	E	F	N	A	I	D	A	L	R	R	V	N	-	-	-	N	M	E	D	-	-	A	V	K	V	A	C	A	Q	E	W	Q	-	E	-	S	-	-	-	R	A	E	S	-
UniRef90_Q6PFK5_4_269	D	G	F	G	I	E	F	N	A	I	D	A	L	R	R	V	S	-	-	-	N	L	Q	E	-	-	S	V	K	V	A	C	A	Q	E	W	Q	-	D	-	S	-	-	-	R	A	Q	S	-
UniRef90_UPI000350A605_35_272	S	G	F	G	I	E	F	N	A	T	D	A	L	K	C	V	N	-	-	-	N	Y	Q	G	-	-	M	L	K	V	A	C	A	E	E	W	Q	-	E	-	S	-	-	-	R	T	E	G	-
UniRef90_C3YXK4_28_290	G	G	F	G	I	E	F	N	A	L	D	H	M	K	L	V	D	-	-	-	N	K	H	D	-	-	L	M	K	V	A	V	S	E	A	W	R	-	Q	-	A	-	-	-	R	S	G	S	-
UniRef90_UPI0004964C92_8_269	D	G	Y	G	I	E	F	N	A	I	D	A	L	K	R	V	N	-	-	-	N	M	E	D	-	-	A	V	K	V	A	C	A	Q	E	W	Q	-	E	-	S	-	-	-	R	A	D	T	-
UniRef90_UPI0005405478_1_240	S	G	F	G	I	E	F	N	A	T	D	A	L	R	C	V	N	-	-	-	N	Y	Q	G	-	-	M	L	K	V	A	C	A	E	E	W	Q	-	E	-	S	-	-	-	R	T	E	G	-
UniRef90_UPI0003593D1D_17_264	S	G	C	G	L	E	F	N	A	L	D	A	L	R	L	V	D	-	-	-	A	H	S	D	-	-	P	V	K	V	A	A	S	K	E	W	Q	-	G	-	A	-	-	-	R	S	D	C	-
UniRef90_F6ZBY5_9_257	T	G	F	S	I	H	F	N	A	V	D	A	L	A	L	V	D	-	-	-	N	K	K	D	-	-	L	M	K	V	A	M	A	K	E	W	A	-	E	-	S	-	-	-	R	K	G	N	-
UniRef90_Q16M33_19_290	S	G	A	R	L	E	F	N	P	M	D	A	L	K	L	V	R	-	-	-	N	E	K	L	-	-	D	L	K	V	A	C	S	E	E	W	K	-	E	-	S	-	-	-	R	S	A	-	-
UniRef90_E9ILR5_52_335	N	G	A	L	L	Q	F	N	A	L	D	A	L	K	Y	V	S	-	-	-	N	G	K	I	-	-	N	V	Q	L	A	C	A	E	A	W	K	-	E	-	S	-	-	-	R	S	E	S	S
UniRef90_D1ZZJ5_16_276	S	G	G	Q	I	E	F	N	A	L	D	A	L	K	T	V	A	-	-	-	N	G	K	L	-	-	P	I	K	V	A	C	S	E	E	W	S	-	E	-	S	-	-	-	R	P	P	-	-
UniRef90_R0IFM9_25_273	S	G	W	Y	I	E	F	N	A	F	D	A	L	D	R	V	D	-	-	K	T	G	D	K	-	-	M	F	K	V	A	Y	S	K	E	W	Q	-	Q	-	N	-	-	-	R	Q	K	Q	F
UniRef90_K7FBD0_1_206	Y	G	F	G	I	E	F	T	A	I	D	A	L	K	C	V	N	-	-	-	K	Y	Q	G	-	-	M	I	K	V	A	C	A	E	E	W	Q	-	E	-	S	-	-	-	R	T	E	A	-
UniRef90_A0A026W3N4_6_293	D	G	A	L	L	E	F	N	A	L	D	A	L	R	Y	V	S	-	-	-	N	G	K	I	-	-	N	V	Q	L	A	C	A	E	A	W	K	-	E	-	S	-	-	-	R	S	E	S	S
UniRef90_UPI000258EA9C_6_275	D	G	A	T	L	E	F	N	A	L	D	A	L	K	T	V	S	-	-	-	N	G	K	I	-	-	N	V	Q	L	A	C	A	E	A	W	K	-	E	-	S	-	-	-	R	A	E	S	S
UniRef90_E0VH67_10_274	S	G	C	K	I	E	F	N	A	L	D	S	L	S	R	V	S	-	-	-	N	G	K	M	-	-	V	V	K	I	A	S	S	A	S	W	K	-	E	-	S	-	-	-	R	S	E	T	-
UniRef90_K1QTB5_84_340	D	G	Y	G	I	E	F	N	A	L	D	A	L	K	R	V	D	-	-	-	A	H	H	D	-	-	P	L	K	V	A	V	S	Q	A	W	R	-	E	-	A	-	-	-	R	S	D	C	-
UniRef90_A0A084W719_23_283	S	G	A	Q	L	E	F	N	P	I	D	A	L	K	L	V	R	-	-	-	N	E	K	L	-	-	D	L	K	V	A	C	S	E	E	W	R	-	E	-	S	-	-	-	R	P	E	A	-
UniRef90_UPI0005124986_1_228	S	G	F	G	I	E	F	N	A	T	D	A	L	R	C	V	N	-	-	-	N	Y	Q	G	-	-	M	L	K	V	A	C	A	E	E	W	Q	-	E	-	S	-	-	-	R	T	E	G	-
UniRef90_W4YB64_17_260	C	G	F	G	L	D	F	N	T	I	D	A	L	R	T	V	D	-	-	-	N	K	H	D	-	-	T	M	K	V	A	A	A	D	T	W	R	-	E	-	A	-	-	-	R	S	D	C	-
UniRef90_W5J762_27_287	S	G	A	V	L	E	F	R	P	I	D	A	L	K	R	V	R	-	-	-	N	E	K	P	-	-	E	L	K	V	A	C	S	D	E	W	R	-	E	-	S	-	-	-	R	P	E	A	-
UniRef90_U1HGD5_20_274	S	G	W	R	I	S	F	N	A	F	D	A	L	D	R	V	D	-	-	K	T	G	E	K	-	-	R	L	K	V	A	Y	S	K	E	W	Q	-	Q	-	S	-	-	-	R	E	D	T	H
UniRef90_B2WML3_25_268	S	G	W	Y	I	E	F	N	A	F	D	A	L	D	R	V	D	-	-	K	T	G	E	K	-	-	M	F	K	V	S	Y	S	K	E	W	Q	-	Q	-	N	-	-	-	R	Q	K	Q	F
UniRef90_Q5TTX3_24_284	S	G	A	Q	L	E	F	N	P	L	D	A	L	K	L	V	R	-	-	-	N	E	K	L	-	-	D	L	K	V	A	C	S	D	E	W	R	-	E	-	S	-	-	-	R	P	E	A	-
UniRef90_UPI00022C9E99_6_275	D	G	A	S	M	Q	F	N	A	L	D	A	L	R	T	V	S	-	-	-	N	G	K	I	-	-	N	I	Q	L	A	C	A	E	A	W	K	-	E	-	S	-	-	-	R	S	E	S	S
UniRef90_W6ZM39_16_268	S	G	W	Y	I	E	F	N	A	F	D	A	L	D	R	V	D	-	-	K	T	G	E	N	-	-	M	F	K	V	A	Y	S	K	E	W	Q	-	Q	-	N	-	-	-	R	Q	K	Q	F
UniRef90_T1J0R9_16_283	L	G	F	G	I	E	F	Q	P	L	D	A	L	L	L	V	N	-	-	-	D	K	Q	D	-	-	L	I	K	V	A	V	A	K	A	W	K	-	E	-	A	-	-	-	R	A	N	S	-
UniRef90_UPI0003333AC2_1_220	S	G	F	G	I	E	F	N	A	T	D	A	L	R	C	V	N	-	-	-	N	Y	Q	G	-	-	M	L	K	V	A	C	A	E	E	W	Q	-	E	-	S	-	-	-	R	A	E	G	-
UniRef90_UPI0004CD6C32_6_291	R	K	A	E	F	N	F	N	A	L	D	A	L	K	R	V	A	-	-	-	N	G	K	I	-	-	N	L	K	L	A	C	A	E	A	W	Q	-	E	-	S	-	-	-	R	S	D	C	K
UniRef90_R7TW14_11_274	G	G	V	G	I	E	F	N	A	R	D	A	L	D	K	V	D	-	-	-	P	E	N	Y	-	-	S	V	K	V	S	N	S	D	E	W	M	-	Q	-	A	-	-	-	R	A	E	S	-
UniRef90_V3ZVF7_11_256	G	G	F	G	V	E	F	N	A	L	D	A	L	K	Q	V	E	-	-	-	A	H	D	D	-	-	P	L	K	V	A	A	A	K	V	W	Q	-	E	-	A	-	-	-	R	S	E	C	-
UniRef90_T2MI27_4_246	D	G	F	S	I	C	F	N	A	L	D	A	L	K	L	V	D	-	-	-	N	K	N	D	-	-	L	L	K	V	G	V	A	E	E	W	R	-	K	-	Y	-	-	-	R	A	D	N	-
UniRef90_S7ZFM8_4_257	S	G	W	G	I	D	F	N	A	F	D	A	L	D	R	V	D	-	-	K	T	G	Q	S	-	-	M	L	Q	V	A	H	S	K	E	W	Q	-	Q	-	S	-	-	-	R	E	K	T	H
UniRef90_UPI000529428A_10_209	R	G	F	G	I	E	F	N	A	T	D	A	L	K	C	V	N	-	-	-	N	C	Q	G	-	-	M	I	K	V	A	C	A	E	E	W	Q	-	E	-	S	-	-	-	R	S	E	T	-
UniRef90_N6U713_15_272	S	G	G	K	I	E	F	N	T	F	D	A	L	K	K	V	C	-	-	-	N	G	K	P	-	-	H	I	Q	V	S	Y	S	E	E	W	K	-	G	-	S	-	-	-	R	-	-	-	-
UniRef90_A0A0C9Q9S8_18_294	N	G	A	K	I	E	F	N	A	L	D	A	L	K	R	V	S	-	-	-	N	G	K	I	-	-	H	L	Q	L	A	C	A	E	A	W	K	-	E	-	S	-	-	-	R	S	D	C	K
UniRef90_UPI00053CBE68_5_226	R	G	F	G	I	E	F	N	A	T	D	A	L	K	C	V	N	-	-	-	N	C	Q	G	-	-	M	I	K	V	A	C	A	E	E	W	Q	-	E	-	S	-	-	-	R	S	E	T	-
UniRef90_E2BGM5_6_278	D	G	A	L	L	Q	F	N	A	L	D	A	L	R	H	V	S	-	-	-	N	G	K	I	-	-	N	V	Q	L	A	C	A	E	A	W	K	-	E	-	S	-	-	-	R	S	D	S	S
UniRef90_UPI0006260AEF_6_276	D	K	A	V	I	E	F	N	A	L	D	A	L	R	R	V	S	-	-	-	N	G	K	I	-	-	N	L	Q	L	A	C	A	E	A	W	K	-	E	-	S	-	-	-	R	S	E	S	S
UniRef90_C5PHM4_26_282	S	G	W	G	I	K	F	N	A	F	D	A	L	D	R	V	D	-	-	K	T	G	Q	C	-	-	A	L	K	V	A	Y	S	R	E	W	Q	-	K	-	S	-	-	-	R	E	K	T	H
UniRef90_W6PSS5_15_266	G	N	W	G	I	N	F	N	A	F	D	A	L	D	L	V	D	-	-	K	T	G	Q	S	-	-	M	L	Q	V	A	Y	S	G	E	W	Q	-	K	-	S	-	-	-	R	E	K	T	H
UniRef90_A0A0E9NG42_14_268	S	G	W	A	I	K	F	D	A	L	D	A	L	D	M	V	D	-	-	K	T	G	E	T	-	-	M	L	K	V	A	Y	S	Q	E	W	N	-	Q	-	S	-	-	-	R	D	T	S	S
UniRef90_UPI0001CBC262_10_280	D	G	F	G	I	E	F	N	T	L	D	A	L	K	L	V	D	-	-	-	D	K	H	D	-	-	L	M	K	V	A	V	A	E	R	W	R	-	E	-	A	-	-	-	R	Q	D	S	-
UniRef90_S8A579_30_288	N	P	W	K	I	E	F	N	A	L	D	A	L	D	L	V	D	-	-	K	T	G	N	D	-	-	M	L	K	V	A	Y	S	S	A	W	Q	-	K	-	Q	-	-	-	R	E	K	M	H
UniRef90_E5R209_26_272	S	G	W	G	I	T	F	N	A	F	D	A	L	D	R	V	D	-	-	K	T	G	A	S	-	-	M	L	K	V	S	Y	S	G	E	W	Q	-	K	-	S	-	-	-	R	E	S	A	H
UniRef90_UPI000625575A_6_292	D	G	A	S	L	E	F	N	A	L	D	A	L	K	R	V	S	-	-	-	N	G	K	I	-	-	N	L	Q	L	A	C	A	E	E	W	K	-	E	-	S	-	-	-	R	S	D	T	S
UniRef90_V9DGA2_24_274	S	Q	W	G	I	K	F	D	A	F	G	A	L	D	R	V	D	-	-	K	T	G	E	R	-	-	R	L	K	V	A	Y	S	Q	E	W	Q	-	Q	-	S	-	-	-	R	E	D	Q	H
UniRef90_A0A0D1YI00_34_284	S	H	W	G	I	K	F	D	A	F	G	A	L	D	R	V	D	-	-	K	T	G	E	K	-	-	R	L	K	V	A	Y	S	K	E	W	Q	-	Q	-	S	-	-	-	R	E	D	T	H
UniRef90_W9YQB3_24_274	S	G	W	G	I	K	F	D	A	F	G	A	L	D	R	V	D	-	-	K	T	G	E	K	-	-	R	L	K	V	A	Y	S	K	E	W	Q	-	Q	-	S	-	-	-	R	E	D	T	H
UniRef90_A0A0B7A290_13_256	S	G	C	G	I	E	F	N	A	L	N	A	L	R	L	V	D	-	-	-	A	H	F	D	-	-	H	T	K	V	A	A	S	K	E	W	Q	-	G	-	A	-	-	-	R	S	D	C	-
UniRef90_E2B1X4_12_295	E	G	P	F	L	Q	F	N	A	L	D	S	L	R	Y	V	S	-	-	-	N	G	K	I	-	-	N	I	Q	L	A	C	A	E	A	W	K	-	E	-	S	-	-	-	R	S	E	S	S
UniRef90_K7IYT0_15_293	N	G	A	F	L	E	F	R	A	L	N	A	L	Q	R	V	S	-	-	-	N	G	K	I	-	-	N	I	Q	L	A	C	A	E	A	W	R	-	E	-	S	-	-	-	R	A	E	S	K
UniRef90_UPI0004628317_5_236	S	L	F	G	I	E	F	N	A	T	D	A	L	R	C	V	N	-	-	-	N	S	Q	G	-	-	M	V	K	V	A	C	A	D	E	W	Q	-	E	-	S	-	-	-	R	S	E	P	-
UniRef90_B6Q8T8_23_279	S	G	W	G	I	S	F	N	T	F	D	A	L	D	K	V	D	-	-	K	T	G	A	A	-	-	M	L	K	V	A	Y	S	K	E	W	Q	-	K	-	S	-	-	-	R	E	R	T	H
UniRef90_A0A0D1Y791_24_274	S	G	W	G	I	K	F	D	A	F	G	A	L	D	R	V	D	-	-	K	T	G	E	K	-	-	R	L	K	V	A	Y	S	N	E	W	H	-	K	-	S	-	-	-	R	E	D	S	H
UniRef90_V5I6X7_1_244	N	G	S	F	I	E	F	N	T	L	D	A	L	K	R	V	S	-	-	-	N	G	K	Q	-	-	P	L	K	V	A	Y	A	E	T	W	K	-	E	-	S	-	-	-	R	L	P	-	-
UniRef90_W9Y8P6_24_274	S	G	W	G	I	K	F	D	A	F	G	A	L	D	R	V	D	-	-	K	T	G	E	K	-	-	R	L	K	V	A	Y	S	K	E	W	Q	-	Q	-	S	-	-	-	R	E	D	T	H
UniRef90_B7P1M3_7_268	D	G	Y	G	I	E	F	T	C	M	D	A	L	R	C	L	S	-	-	-	S	D	N	Y	-	-	V	P	K	V	A	A	A	Q	A	W	R	-	E	-	S	-	-	-	R	P	L	A	-
UniRef90_G1X499_28_280	E	E	W	K	I	E	F	N	A	L	D	A	L	D	L	V	D	-	-	K	T	G	N	D	-	-	M	L	K	V	A	Y	S	A	A	W	Q	-	K	-	Q	-	-	-	R	E	K	M	H
UniRef90_C5K3X4_22_271	S	G	W	K	L	D	F	N	A	F	D	A	L	D	R	V	D	-	-	K	S	G	E	T	-	-	M	L	K	V	A	Y	S	K	E	W	Q	-	Q	-	S	-	-	-	R	E	N	S	H
UniRef90_B8M0Z7_19_274	S	G	W	G	I	G	F	N	A	F	D	A	L	D	R	V	D	-	-	K	T	G	A	A	-	-	M	L	K	V	A	Y	S	K	E	W	Q	-	K	-	S	-	-	-	R	E	H	T	H
UniRef90_G3MLB5_4_272	D	G	F	G	L	E	F	T	C	M	D	A	L	R	C	L	S	-	-	-	T	D	N	Y	-	-	I	P	R	V	A	A	A	Q	A	W	R	-	E	-	A	-	-	-	R	P	L	A	-
UniRef90_Q0U6I1_20_269	S	G	W	F	I	E	F	N	A	F	D	A	L	D	R	V	D	-	-	K	T	G	D	K	-	-	M	F	K	V	S	Y	S	K	E	W	Q	-	Q	-	N	-	-	-	R	Q	K	Q	F
UniRef90_H6C2G6_24_274	S	G	W	A	I	K	F	D	A	F	G	A	L	D	R	V	D	-	-	K	T	G	E	K	-	-	R	L	K	V	A	Y	S	K	E	W	H	-	Q	-	S	-	-	-	R	E	D	T	H
UniRef90_C1HDZ9_22_272	S	G	W	K	L	D	F	N	A	L	D	A	L	D	R	V	D	-	-	K	T	G	E	T	-	-	M	L	K	V	A	Y	S	K	E	W	Q	-	Q	S	S	-	-	-	R	E	N	T	H
UniRef90_A0A072PSH7_30_280	S	H	W	G	I	K	F	D	A	F	G	A	L	D	R	V	D	-	-	K	T	G	Q	K	-	-	R	L	K	V	A	Y	S	K	E	W	H	-	Q	-	S	-	-	-	R	E	D	T	H
UniRef90_A2QKG0_13_266	S	S	W	G	I	A	F	N	A	F	D	A	L	D	R	V	D	-	-	K	T	G	T	S	-	-	M	L	K	V	A	Y	S	R	E	W	Q	-	K	-	S	-	-	-	R	E	K	T	H
UniRef90_A0A0D2FNH0_21_274	S	H	W	G	I	K	F	D	A	F	G	A	L	D	R	V	D	-	-	K	T	G	E	Q	-	-	R	L	K	V	A	Y	S	K	E	W	Q	-	Q	-	S	-	-	-	R	E	D	S	H
UniRef90_A0A094BM33_89_346	K	G	W	C	L	E	F	N	S	F	D	A	L	D	R	V	D	-	-	K	T	D	K	T	-	-	M	L	K	V	A	Y	S	R	E	W	S	-	E	-	S	-	-	-	R	E	K	T	H
UniRef90_A0A0D1Y7T5_21_274	S	G	W	G	I	K	F	D	A	F	G	A	L	D	R	V	D	-	-	K	T	G	E	K	-	-	R	L	K	V	A	Y	S	K	E	W	H	-	Q	-	S	-	-	-	R	E	D	S	H
UniRef90_A7RPF4_4_250	S	G	F	G	I	Q	F	N	A	I	D	A	I	K	L	V	D	-	-	-	N	K	H	D	-	-	L	M	K	V	A	V	A	D	Q	W	Q	-	R	-	E	-	-	-	R	Q	G	S	-
UniRef90_A0A0D2FFJ3_24_274	S	G	W	G	I	K	F	D	A	F	G	A	L	D	R	V	D	-	-	K	T	G	E	K	-	-	R	L	K	V	A	Y	S	R	E	W	H	-	Q	-	S	-	-	-	R	E	D	T	H
UniRef90_E4ZHN8_26_269	S	G	W	Y	V	D	F	N	A	F	D	A	L	D	L	V	D	-	-	K	T	G	D	N	-	-	M	F	K	V	S	Y	S	K	E	W	Q	-	Q	-	N	-	-	-	R	Q	K	Q	F
UniRef90_L7LT13_7_289	N	G	F	G	I	E	F	T	C	I	D	A	L	R	C	L	S	-	-	-	S	E	N	Y	-	-	I	P	K	V	A	A	A	Q	A	W	R	-	E	-	A	-	-	-	R	P	L	A	-
UniRef90_W8BFH2_9_270	D	G	A	L	L	E	F	L	P	M	D	S	L	R	L	V	E	-	-	-	N	G	K	Q	-	-	A	L	Q	V	A	C	A	Q	E	W	K	-	E	-	S	-	-	-	R	P	D	-	-
UniRef90_W9X8R6_24_274	S	H	W	G	I	K	F	D	A	F	G	A	L	D	R	V	D	-	-	K	T	G	E	K	-	-	R	L	K	V	A	Y	S	Q	E	W	Q	-	Q	-	S	-	-	-	R	E	D	A	H
UniRef90_W7I3S0_32_286	T	P	W	K	I	E	F	H	A	L	G	A	L	D	L	V	D	-	-	K	T	G	S	D	-	-	M	L	K	V	A	Y	S	A	A	W	Q	-	K	-	Q	-	-	-	R	E	R	M	H
UniRef90_G5AQ57_1_210	S	G	F	G	I	E	F	N	A	T	D	A	L	K	C	V	N	-	-	-	N	C	Q	G	-	-	M	L	K	V	A	C	A	E	E	W	Q	-	E	-	S	-	-	-	R	T	E	G	-
UniRef90_E9GEG4_12_261	N	G	S	G	I	E	F	N	A	L	D	A	L	K	L	V	N	-	-	-	D	K	E	D	-	-	L	V	K	V	A	I	A	E	A	W	K	-	E	-	S	-	-	-	R	A	D	M	-
UniRef90_UPI0003C3587E_9_270	D	G	A	S	L	E	F	L	P	M	E	S	L	R	L	V	E	-	-	-	N	G	K	Q	-	-	P	L	Q	V	A	C	A	Q	E	W	K	-	E	-	S	-	-	-	R	P	E	-	-
UniRef90_B4JK97_10_273	D	G	A	L	M	E	F	K	P	M	D	A	L	A	L	V	A	-	-	-	N	G	K	Q	A	E	E	M	E	V	A	C	A	Q	E	W	R	-	E	-	T	-	-	-	R	A	E	-	-
UniRef90_Q4X263_16_264	K	D	W	G	I	T	F	N	A	F	D	A	L	D	R	V	D	-	-	K	T	G	T	S	-	-	M	L	R	V	A	H	S	K	E	W	Q	-	K	-	S	-	-	-	R	E	K	A	H
UniRef90_C5X056_15_290	T	G	I	N	L	H	F	N	A	L	D	A	L	K	A	W	K	-	-	K	E	A	L	P	-	-	P	V	E	V	P	A	A	A	K	W	K	-	F	-	R	-	-	-	S	K	P	S	-
UniRef90_A0A069DQV9_1_255	S	G	C	C	I	E	F	N	A	L	D	A	L	K	L	V	K	-	-	-	D	E	N	H	-	-	S	V	K	I	A	C	S	E	S	W	R	-	K	-	A	-	-	-	R	Q	D	S	-
UniRef90_B3RY27_12_266	N	G	F	G	I	E	F	N	P	T	D	A	L	K	L	V	N	-	-	-	N	Q	K	E	-	-	H	I	K	V	A	Y	A	E	E	W	Q	-	K	-	N	-	-	-	R	V	S	S	E
UniRef90_A0A0A9D1G6_19_289	T	G	I	K	L	H	F	N	A	F	D	A	L	K	A	W	K	-	-	K	E	A	L	P	-	-	P	V	E	V	P	A	A	A	K	W	K	-	F	-	R	-	-	-	S	K	P	S	-
UniRef90_T1FM42_17_253	S	G	H	G	L	E	F	T	A	L	E	A	L	K	L	V	D	-	-	-	Y	Q	H	E	-	-	S	I	H	V	A	N	S	S	T	W	K	-	E	-	A	-	-	-	R	A	D	C	-
UniRef90_M2LGF5_22_271	T	G	W	S	L	E	F	N	A	R	D	A	L	D	K	V	S	-	-	K	T	E	E	G	-	-	M	L	Q	V	A	V	A	E	Q	W	K	-	K	-	E	-	-	-	R	S	H	Q	-
UniRef90_A0A0C3HWS9_25_277	S	G	W	R	L	E	F	N	A	Y	D	A	L	D	R	V	D	-	-	K	T	G	R	T	-	-	M	L	K	V	A	Y	S	K	E	W	S	R	S	-	S	-	-	-	R	E	N	T	H
UniRef90_B3MQI6_10_270	D	G	A	L	L	E	F	K	P	M	D	A	L	A	L	V	A	-	-	-	N	G	K	Q	-	-	P	L	E	V	A	C	A	Q	E	W	R	-	E	-	T	-	-	-	R	P	E	-	-
UniRef90_B4PYX2_10_270	D	G	A	I	L	E	F	R	P	M	E	A	L	A	L	V	D	-	-	-	N	G	K	Q	-	-	P	L	E	V	A	C	A	Q	E	W	R	-	E	-	T	-	-	-	R	N	E	-	-
UniRef90_UPI0006237BCE_6_295	D	G	P	S	L	K	F	N	A	L	D	A	L	K	Y	V	S	-	-	-	N	G	K	I	-	-	N	V	Q	L	A	C	A	E	A	W	K	-	E	-	S	-	-	-	R	S	E	S	S
UniRef90_B4NE81_15_268	D	G	A	L	M	E	F	K	P	M	D	A	L	A	M	V	S	-	-	-	N	G	K	Q	-	-	P	L	E	V	A	C	A	Q	E	W	R	-	E	-	T	-	-	-	R	P	E	-	-
UniRef90_UPI0005F0ACA2_7_277	D	G	P	L	L	Q	F	N	A	L	D	A	L	R	Y	V	S	-	-	-	N	G	K	I	-	-	N	V	Q	L	A	C	A	E	A	W	K	-	E	-	S	-	-	-	R	S	E	S	S
UniRef90_V5G8F4_29_245	S	G	W	G	I	N	F	N	A	F	D	A	L	D	R	V	D	-	-	K	T	G	Q	K	-	-	M	L	K	V	A	Y	S	H	E	W	Q	-	K	-	S	-	-	-	R	E	T	T	H
UniRef90_S2K4Z0_18_266	G	D	F	E	L	V	F	G	A	Y	D	A	L	A	L	V	D	T	S	S	T	S	S	E	-	-	K	I	K	V	A	Y	S	E	E	W	T	-	R	-	K	-	-	-	S	S	A	N	H
UniRef90_A0A086TFL7_52_306	S	G	W	S	L	S	F	T	A	A	D	A	L	D	A	V	D	-	-	K	T	D	R	H	-	-	M	L	K	V	A	Y	A	R	D	W	E	-	S	-	T	-	-	-	R	E	G	T	T
UniRef90_A0A0A9X034_29_281	S	G	C	L	V	Q	F	T	A	L	E	A	L	K	L	V	K	-	-	-	K	E	N	L	-	-	I	V	K	I	A	C	S	E	S	W	K	-	K	-	S	-	-	-	R	E	D	S	-
UniRef90_K1X819_18_274	S	G	W	R	L	E	F	N	A	Y	D	A	L	D	R	V	D	-	-	K	T	D	K	T	-	-	M	L	K	V	A	Y	S	K	E	W	S	-	S	-	S	-	-	-	R	E	K	T	H
UniRef90_Q29GW1_11_271	D	G	A	L	M	E	F	K	P	M	D	A	L	A	L	V	D	-	-	-	N	G	K	Q	-	-	P	L	E	V	A	C	A	Q	E	W	R	-	H	-	T	-	-	-	R	P	E	-	-
UniRef90_A7ETJ8_28_276	S	G	W	R	M	E	F	N	A	Y	D	A	L	D	R	I	D	-	-	K	T	D	K	N	-	-	M	L	K	V	A	Y	S	K	E	W	S	-	S	-	S	-	-	-	R	E	K	T	H
UniRef90_A0A094ABV0_18_266	K	G	W	C	I	E	F	N	S	F	D	A	L	D	R	V	D	-	-	K	T	D	K	T	-	-	M	L	K	V	A	Y	S	R	A	W	S	-	E	-	S	-	-	-	R	E	K	T	H
UniRef90_H2Y4E7_1_225	S	G	F	S	I	C	F	N	A	T	D	A	L	K	L	V	D	-	-	-	N	K	R	D	-	-	L	M	K	V	A	M	A	K	E	W	A	-	E	-	S	-	-	-	R	K	N	N	-
UniRef90_M0TCS0_20_292	T	G	I	K	L	H	F	N	A	F	D	A	L	M	G	W	M	-	-	Q	E	A	L	P	-	-	P	V	E	V	P	A	A	A	K	W	K	-	F	-	R	-	-	-	S	K	P	S	-
UniRef90_UPI00052F2B71_18_291	S	G	V	K	I	H	F	N	A	F	D	A	L	A	G	W	K	-	-	Q	E	A	L	P	-	-	P	V	E	V	P	A	A	A	K	W	K	-	F	-	R	-	-	-	S	K	P	I	-
UniRef90_A0A088AIL1_6_275	D	G	A	F	I	Q	F	N	A	L	D	A	L	K	T	V	S	-	-	-	N	G	K	I	-	-	N	V	Q	L	A	C	A	E	A	W	K	-	E	-	S	-	-	-	R	S	D	V	S
UniRef90_A0A0C7C7N8_21_269	G	E	F	K	I	C	F	T	A	Y	D	A	L	S	K	V	D	T	S	S	T	S	S	E	-	-	N	L	K	V	A	Y	A	E	E	W	T	-	R	-	K	-	-	-	S	A	M	N	H
UniRef90_B4M9Y1_10_271	D	G	A	I	M	E	F	K	P	M	D	A	L	A	L	V	A	-	-	-	N	G	K	Q	A	-	A	L	E	V	A	C	A	Q	E	W	R	-	E	-	T	-	-	-	R	A	E	-	-
UniRef90_UPI0004AA1DB9_6_260	G	G	C	S	L	E	F	N	A	F	D	A	L	S	S	V	I	-	-	-	V	G	E	M	-	-	P	L	Q	I	A	C	S	E	A	W	K	-	S	-	S	-	-	-	R	R	S	T	-
UniRef90_W1Q6Z7_78_328	P	R	L	E	I	D	F	C	A	L	D	A	L	K	L	V	E	-	-	S	N	P	S	N	-	-	L	I	Q	V	S	Y	A	S	E	W	V	-	K	-	S	-	-	-	R	Q	H	K	H
UniRef90_U9T7S6_11_258	Y	G	V	I	Y	E	F	S	P	L	N	A	L	K	M	V	D	A	T	A	E	G	G	E	-	-	K	V	K	V	A	Y	S	E	E	W	K	-	K	-	K	-	-	-	S	A	K	N	H
UniRef90_A0A0F4YM24_22_239	S	G	W	G	I	T	F	N	A	F	D	A	L	D	R	V	D	-	-	K	T	G	A	T	-	-	R	L	Q	V	A	Y	S	K	E	W	Q	-	K	-	S	-	-	-	R	E	N	T	H
UniRef90_A0A068TMT7_24_288	S	G	L	R	I	H	F	N	A	F	D	A	L	L	G	W	K	-	-	Q	E	A	L	P	-	-	P	V	E	V	P	A	A	A	K	W	K	-	F	-	R	-	-	-	S	K	P	S	-
UniRef90_UPI0005CF8DB9_1_212	H	G	A	I	L	E	F	Y	A	L	D	A	L	K	R	V	S	-	-	-	N	G	K	I	-	-	N	I	Q	L	A	C	A	E	A	W	R	-	E	-	S	-	-	-	R	L	D	S	K
UniRef90_UPI0005D06E29_15_271	A	G	A	E	L	S	F	N	P	L	D	A	L	K	R	V	A	-	-	-	V	T	A	E	-	-	A	I	E	V	A	C	A	E	E	W	Q	-	E	-	A	-	-	-	R	P	D	A	A
UniRef90_UPI00053C1707_18_290	S	D	T	K	I	H	F	N	A	F	D	A	L	M	G	W	K	-	-	Q	E	G	L	P	-	-	P	V	E	V	P	A	A	A	Q	W	K	-	F	-	R	-	-	-	S	K	P	S	-
UniRef90_W4VT14_6_247	D	G	A	L	L	Q	F	N	A	L	D	A	L	R	Y	V	S	-	-	-	N	G	K	I	-	-	N	V	Q	L	A	Y	A	E	A	W	K	-	E	-	S	-	-	-	R	S	E	S	S
UniRef90_L8G8I4_18_275	K	G	W	C	L	E	F	N	S	F	D	A	L	D	R	V	D	-	-	K	T	D	K	T	-	-	M	L	K	V	A	Y	S	R	E	W	S	-	E	-	S	-	-	-	R	E	K	T	H
UniRef90_D5GFN8_17_268	L	N	W	S	I	S	F	N	A	L	D	A	L	E	L	V	D	-	-	K	S	G	E	S	-	-	M	L	K	V	S	Y	S	E	A	W	Q	-	R	-	M	-	-	-	R	E	R	V	H
UniRef90_A0A0B7N1N9_18_266	D	D	F	E	I	K	F	G	A	Y	D	A	L	E	L	V	D	T	S	S	T	S	S	E	-	-	K	I	K	V	A	Y	S	E	E	W	T	-	R	-	K	-	-	-	S	S	A	N	H
UniRef90_A0A0C9RYV1_26_297	T	G	I	K	I	Y	F	N	A	F	D	A	L	L	G	W	K	-	-	Q	E	P	L	P	-	-	P	V	E	V	P	A	A	A	K	W	K	-	F	-	R	-	-	-	S	K	P	S	-
UniRef90_A0A0B1P4V2_28_278	S	G	W	H	L	N	F	N	A	F	D	A	L	D	R	V	C	-	-	K	T	D	E	A	-	-	M	L	K	V	S	Y	S	Q	E	W	S	-	K	-	S	-	-	-	R	E	K	T	H
UniRef90_Q8VXY4_18_290	S	N	T	K	I	H	F	N	A	F	D	A	L	A	G	W	K	-	-	Q	E	G	L	P	-	-	P	V	E	V	P	A	A	A	Q	W	K	-	F	-	R	-	-	-	S	K	P	S	-
UniRef90_A1CSI4_29_249	K	D	W	G	I	T	F	N	A	F	D	A	L	D	R	V	D	-	-	K	T	G	A	S	-	-	M	L	K	V	A	H	S	K	E	W	Q	-	K	-	S	-	-	-	R	E	K	T	H
UniRef90_C4Y129_151_413	S	G	A	S	V	E	F	N	T	L	D	A	L	D	A	L	D	-	-	-	P	D	S	E	-	-	-	M	K	V	S	Y	H	H	E	W	L	-	S	-	T	-	-	-	R	P	R	A	A
UniRef90_G2X7N2_30_278	S	G	W	S	L	A	F	N	A	Y	D	A	L	D	H	V	D	-	-	K	T	E	K	N	-	-	M	L	Q	V	A	Y	A	R	D	W	S	-	S	-	S	-	-	-	R	E	K	T	S
Input_pdb_SEQRES_A	H	S	K	-	-	-	-	E	V	I	K	P	Y	D	W	T	Y	T	T	D	Y	K	G	T	L	L	G	E	-	-	-	-	-	-	-	-	-	-	-	-	-	-	-	S	L	K	L	K	V
UniRef90_U3JT72_108_372	H	S	K	-	-	-	-	E	V	V	K	P	Y	D	W	T	Y	T	T	D	Y	K	G	T	L	L	G	D	-	-	-	-	-	-	-	-	-	-	-	-	-	-	-	T	A	T	L	K	V
UniRef90_UPI0003D089D3_4_271	H	T	K	-	-	-	-	E	V	V	K	P	Y	D	W	T	Y	T	T	D	Y	K	G	T	L	L	G	D	-	-	-	-	-	-	-	-	-	-	-	-	-	-	-	A	V	K	L	K	V
UniRef90_G1NNG2_18_282	H	T	K	-	-	-	-	E	V	V	K	P	Y	D	W	T	Y	T	T	D	Y	K	G	T	L	L	G	D	-	-	-	-	-	-	-	-	-	-	-	-	-	-	-	T	A	T	L	K	V
UniRef90_W5MCN2_7_277	H	S	K	-	-	-	-	E	I	V	K	R	Y	D	W	T	Y	T	T	D	Y	K	G	T	L	L	G	D	-	-	-	-	-	-	-	-	-	-	-	-	-	-	-	E	R	K	L	R	V
UniRef90_UPI000454BF27_1_270	H	S	K	-	-	-	-	E	V	L	K	P	Y	D	W	T	Y	T	T	D	Y	K	G	T	L	L	G	E	-	-	-	-	-	-	-	-	-	-	-	-	-	-	-	S	L	K	L	K	V
UniRef90_I3JMB7_8_262	H	S	K	-	-	-	-	D	V	I	R	P	Y	D	W	T	Y	T	T	D	Y	R	G	T	L	T	G	E	-	-	-	-	-	-	-	-	-	-	-	-	-	-	-	S	M	Q	I	K	V
UniRef90_F7E1Y1_1_272	H	S	K	-	-	-	-	E	I	I	R	P	Y	D	W	T	Y	T	T	D	Y	K	G	T	L	L	G	E	-	-	-	-	-	-	-	-	-	-	-	-	-	-	-	A	L	K	L	K	V
UniRef90_W5KNM8_11_273	H	-	K	-	-	-	-	D	V	V	K	R	Y	D	W	T	Y	T	T	D	Y	K	G	T	L	L	G	E	-	-	-	-	-	-	-	-	-	-	-	-	-	-	-	D	L	Q	M	K	V
UniRef90_G1PJD5_8_281	H	S	K	-	-	-	-	E	V	I	K	P	Y	D	W	T	F	T	T	D	Y	K	G	T	L	L	G	E	-	-	-	-	-	-	-	-	-	-	-	-	-	-	-	S	L	K	L	K	V
UniRef90_G1KKH2_5_268	H	T	K	-	-	-	-	E	V	L	K	P	Y	D	W	T	Y	T	T	D	Y	K	G	T	L	L	G	D	-	-	-	-	-	-	-	-	-	-	-	-	-	-	-	T	L	K	L	K	V
UniRef90_Q5FW12_1_256	H	N	K	-	-	-	-	E	V	V	K	P	Y	D	W	T	Y	T	T	D	Y	K	G	T	L	L	G	D	-	-	-	-	-	-	-	-	-	-	-	-	-	-	-	N	M	K	L	N	V
UniRef90_H2LLK9_8_273	H	S	K	-	-	-	-	E	V	V	R	P	Y	D	W	T	Y	T	T	D	Y	R	G	T	L	L	G	E	-	-	-	-	-	-	-	-	-	-	-	-	-	-	-	E	L	Q	M	K	V
UniRef90_UPI00042BDEC1_33_270	H	T	K	-	-	-	-	E	G	V	K	P	Y	D	W	T	Y	T	T	D	Y	K	G	T	L	L	G	E	-	-	-	-	-	-	-	-	-	-	-	-	-	-	-	T	V	K	L	K	V
UniRef90_H3ABP8_1_265	H	T	K	-	-	-	-	D	V	V	K	P	Y	D	W	T	Y	T	T	D	Y	K	G	T	L	L	G	D	-	-	-	-	-	-	-	-	-	-	-	-	-	-	-	T	V	T	L	K	V
UniRef90_F7H8M5_1_275	H	S	K	-	-	-	-	E	V	I	K	P	Y	D	W	T	Y	T	T	D	Y	K	G	T	L	L	G	E	-	-	-	-	-	-	-	-	-	-	-	-	-	-	-	S	L	K	L	K	V
UniRef90_UPI0004445020_1_255	H	A	Q	-	-	-	-	E	V	L	K	P	F	D	W	T	F	T	T	D	Y	R	G	T	L	L	G	E	-	-	-	-	-	-	-	-	-	-	-	-	-	-	-	E	L	Q	I	K	V
UniRef90_UPI0005219ECD_94_332	H	T	K	-	-	-	-	E	V	V	K	P	Y	D	W	T	Y	T	T	D	Y	K	G	T	L	L	G	D	-	-	-	-	-	-	-	-	-	-	-	-	-	-	-	T	A	T	L	K	V
UniRef90_B2XBN7_8_264	H	S	K	-	-	-	-	E	V	V	K	R	Y	D	W	T	Y	T	T	D	Y	R	G	T	L	L	G	E	-	-	-	-	-	-	-	-	-	-	-	-	-	-	-	D	L	Q	M	T	A
UniRef90_V9KQ87_1_259	H	S	K	-	-	-	-	E	I	A	K	S	Y	D	W	T	F	T	T	D	Y	K	G	T	L	M	G	D	-	-	-	-	-	-	-	-	-	-	-	-	-	-	-	Q	V	K	L	K	V
UniRef90_UPI0001D54F1B_1_251	H	S	K	-	-	-	-	E	V	I	K	P	Y	D	W	T	Y	T	T	D	Y	K	G	T	L	L	G	E	-	-	-	-	-	-	-	-	-	-	-	-	-	-	-	S	L	K	L	K	V
UniRef90_UPI00054B889A_8_262	H	S	K	-	-	-	-	E	V	V	R	P	Y	D	W	T	Y	T	T	D	Y	R	G	T	L	I	G	D	-	-	-	-	-	-	-	-	-	-	-	-	-	-	-	G	I	Q	M	K	V
UniRef90_H2T0T6_1_270	H	S	K	-	-	-	-	E	V	L	K	P	Y	D	W	T	Y	T	T	D	Y	R	G	T	L	I	G	E	-	-	-	-	-	-	-	-	-	-	-	-	-	-	-	D	M	Q	I	Q	V
UniRef90_C3KIX8_8_262	H	S	K	-	-	-	-	E	V	V	R	P	Y	D	W	T	Y	T	T	D	Y	R	G	T	L	I	G	E	-	-	-	-	-	-	-	-	-	-	-	-	-	-	-	S	M	Q	M	K	A
UniRef90_UPI00049614E4_1_255	H	S	K	-	-	-	-	E	V	V	K	P	Y	D	W	T	Y	T	T	D	Y	R	G	T	L	I	G	E	-	-	-	-	-	-	-	-	-	-	-	-	-	-	-	E	T	Q	M	K	V
UniRef90_Q6PFK5_4_269	H	S	T	-	-	-	-	E	A	V	K	R	Y	D	W	T	Y	T	T	D	Y	K	G	T	L	I	G	E	-	-	-	-	-	-	-	-	-	-	-	-	-	-	-	Q	T	Q	M	K	V
UniRef90_UPI000350A605_35_272	H	S	K	-	-	-	-	E	V	V	K	P	Y	D	W	T	Y	T	T	D	Y	K	G	T	L	L	G	D	-	-	-	-	-	-	-	-	-	-	-	-	-	-	-	S	L	K	L	K	V
UniRef90_C3YXK4_28_290	H	I	H	-	-	-	-	E	V	I	K	P	F	D	W	T	F	T	S	N	Y	K	G	T	L	L	Q	D	-	-	-	-	-	-	-	-	-	-	-	-	-	-	-	S	V	P	M	Q	V
UniRef90_UPI0004964C92_8_269	H	S	K	-	-	-	-	E	V	L	R	P	Y	D	W	T	Y	T	T	D	Y	R	G	T	L	I	G	D	-	-	-	-	-	-	-	-	-	-	-	-	-	-	-	S	M	Q	I	K	V
UniRef90_UPI0005405478_1_240	H	S	K	-	-	-	-	E	V	I	K	P	Y	D	W	T	Y	T	T	D	Y	K	G	T	L	L	G	E	-	-	-	-	-	-	-	-	-	-	-	-	-	-	-	K	L	K	L	K	V
UniRef90_UPI0003593D1D_17_264	H	I	K	-	-	-	-	N	V	V	S	P	F	D	W	T	Y	T	T	D	Y	K	G	T	I	V	Q	E	-	K	-	-	-	-	-	-	-	-	-	-	-	-	-	T	G	T	L	T	V
UniRef90_F6ZBY5_9_257	Y	I	S	-	-	-	-	Q	T	V	K	P	F	D	W	T	Y	T	T	N	Y	K	G	T	L	T	D	P	-	-	-	-	-	-	-	-	-	-	-	-	-	-	-	N	H	I	V	T	V
UniRef90_Q16M33_19_290	D	T	Q	-	-	-	-	E	K	V	K	P	F	D	W	S	F	T	T	E	Y	K	G	T	V	N	D	G	-	-	-	-	-	-	-	-	-	-	-	-	-	-	-	-	-	-	M	V	V
UniRef90_E9ILR5_52_335	Y	L	E	-	-	-	-	E	K	I	K	P	F	D	W	T	F	T	T	N	Y	T	G	T	I	S	G	-	-	-	-	-	-	-	-	-	-	-	-	-	-	-	-	-	-	-	F	Q	I
UniRef90_D1ZZJ5_16_276	H	L	S	-	-	-	-	Q	K	I	K	P	F	D	W	T	F	S	N	D	Y	K	G	T	I	T	G	P	-	-	-	-	-	-	-	-	-	-	-	-	-	-	-	-	-	-	V	Q	V
UniRef90_R0IFM9_25_273	D	I	K	-	-	-	-	E	V	V	K	P	F	D	W	S	Y	S	T	D	Y	K	G	T	-	T	P	S	-	-	-	-	-	-	-	-	-	-	-	-	-	-	-	T	-	-	P	A	F
UniRef90_K7FBD0_1_206	H	T	K	-	-	-	-	E	V	V	K	P	Y	D	W	T	Y	T	T	D	Y	K	G	T	L	L	G	D	-	-	-	-	-	-	-	-	-	-	-	-	-	-	-	T	V	K	L	K	V
UniRef90_A0A026W3N4_6_293	Y	L	E	-	-	-	-	E	K	I	K	P	F	D	W	T	F	T	T	N	Y	T	G	T	V	S	G	-	-	-	-	-	-	-	-	-	-	-	-	-	-	-	-	-	-	-	F	E	V
UniRef90_UPI000258EA9C_6_275	Y	L	E	-	-	-	-	E	K	I	K	P	F	D	W	T	F	T	T	T	Y	S	G	T	I	S	S	-	-	-	-	-	-	-	-	-	-	-	-	-	-	-	-	-	-	-	F	E	I
UniRef90_E0VH67_10_274	H	T	E	-	-	-	-	S	V	I	K	P	F	D	W	T	F	S	T	D	Y	Q	G	T	L	L	G	D	-	-	-	-	-	-	-	-	-	-	-	-	-	-	-	-	-	-	W	K	I
UniRef90_K1QTB5_84_340	H	I	N	-	-	-	-	D	V	V	K	P	F	D	W	T	F	T	T	D	Y	K	G	T	L	I	E	N	-	A	-	-	-	-	-	-	-	-	-	-	-	-	-	N	K	K	I	T	V
UniRef90_A0A084W719_23_283	H	T	T	-	-	-	-	D	K	V	K	H	F	D	W	T	F	S	T	E	Y	S	G	T	T	N	E	R	-	-	-	-	-	-	-	-	-	-	-	-	-	-	-	-	-	-	F	A	V
UniRef90_UPI0005124986_1_228	H	S	K	-	-	-	-	E	V	I	K	P	Y	D	W	T	Y	T	T	D	Y	K	G	T	L	L	G	E	-	-	-	-	-	-	-	-	-	-	-	-	-	-	-	S	L	K	L	K	-
UniRef90_W4YB64_17_260	F	I	S	-	-	-	-	K	V	I	K	P	F	D	W	T	Y	T	T	S	Y	K	G	T	I	V	D	S	-	-	-	-	-	-	-	-	-	-	-	-	-	-	-	N	G	S	H	K	I
UniRef90_W5J762_27_287	Q	A	L	-	-	-	-	E	K	V	K	D	F	D	W	S	F	T	T	D	Y	S	G	T	V	N	E	R	-	-	-	-	-	-	-	-	-	-	-	-	-	-	-	-	-	-	L	R	V
UniRef90_U1HGD5_20_274	-	I	K	-	-	-	-	E	V	V	K	P	F	D	W	S	Y	T	T	D	Y	K	G	T	L	S	P	P	-	-	-	-	-	-	-	-	-	-	-	-	-	-	-	S	-	-	P	P	F
UniRef90_B2WML3_25_268	D	I	K	-	-	-	-	E	V	V	K	P	F	D	W	S	Y	S	T	D	Y	K	G	T	-	T	P	P	-	-	-	-	-	-	-	-	-	-	-	-	-	-	-	T	-	-	P	A	F
UniRef90_Q5TTX3_24_284	Q	T	G	-	-	-	-	D	K	V	K	P	F	D	W	T	F	T	T	E	Y	T	G	T	V	N	D	R	-	-	-	-	-	-	-	-	-	-	-	-	-	-	-	-	-	-	F	R	V
UniRef90_UPI00022C9E99_6_275	Y	L	E	-	-	-	-	E	K	V	K	P	F	D	W	T	F	T	S	N	Y	T	G	T	I	S	N	-	-	-	-	-	-	-	-	-	-	-	-	-	-	-	-	-	-	-	F	E	I
UniRef90_W6ZM39_16_268	D	I	K	-	-	-	-	E	V	V	K	P	F	D	W	S	Y	S	T	D	Y	K	G	T	-	T	P	L	-	-	-	-	-	-	-	-	-	-	-	-	-	-	-	T	-	-	P	A	F
UniRef90_T1J0R9_16_283	H	I	T	-	-	-	-	D	V	V	K	P	F	D	W	T	F	T	T	N	Y	K	G	N	L	I	G	K	-	-	-	-	-	-	-	-	-	-	-	-	-	-	-	N	G	K	L	E	V
UniRef90_UPI0003333AC2_1_220	H	S	K	-	-	-	-	E	V	I	K	P	Y	D	W	T	Y	T	T	D	Y	K	G	T	L	L	G	E	-	-	-	-	-	-	-	-	-	-	-	-	-	-	-	S	L	K	L	K	V
UniRef90_UPI0004CD6C32_6_291	Y	L	Q	-	-	-	-	E	K	V	K	P	F	D	W	T	F	T	T	D	Y	M	G	T	S	S	G	-	-	-	-	-	-	-	-	-	-	-	-	-	-	-	-	-	-	-	F	Q	V
UniRef90_R7TW14_11_274	H	I	S	-	-	-	-	R	I	L	K	P	F	D	W	T	F	T	T	D	Y	K	G	T	L	L	S	Q	N	D	-	-	-	-	-	-	-	-	-	-	-	-	-	A	V	Q	F	E	I
UniRef90_V3ZVF7_11_256	H	I	K	-	-	-	-	N	V	V	K	P	F	D	W	T	F	S	T	D	Y	K	G	T	T	F	G	N	-	-	-	-	-	-	-	-	-	-	-	-	-	-	-	-	-	-	I	K	V
UniRef90_T2MI27_4_246	F	I	D	-	-	-	-	D	I	V	N	P	F	D	W	T	F	T	T	N	Y	M	G	T	L	V	P	S	-	-	-	-	-	-	-	-	-	-	-	-	-	-	-	-	H	Q	N	K	I
UniRef90_S7ZFM8_4_257	G	I	K	-	-	-	-	E	V	V	K	P	F	D	W	S	Y	S	T	D	Y	K	G	T	L	S	L	N	-	-	-	-	-	-	-	-	-	-	-	-	-	-	-	A	-	-	P	P	F
UniRef90_UPI000529428A_10_209	H	T	K	-	-	-	-	E	V	V	K	P	Y	D	W	T	Y	T	T	D	Y	K	G	T	L	L	G	D	-	-	-	-	-	-	-	-	-	-	-	-	-	-	-	T	A	T	L	K	V
UniRef90_N6U713_15_272	H	L	G	-	-	-	-	E	K	L	K	P	F	D	W	T	F	S	T	D	Y	C	G	T	L	S	A	N	-	-	-	-	-	-	-	-	-	-	-	-	-	-	-	-	-	-	A	H	I
UniRef90_A0A0C9Q9S8_18_294	Y	L	E	-	-	-	-	E	K	V	K	P	F	D	W	T	F	T	T	D	Y	M	G	T	M	E	G	-	-	-	-	-	-	-	-	-	-	-	-	-	-	-	-	-	-	-	V	T	I
UniRef90_UPI00053CBE68_5_226	H	T	K	-	-	-	-	E	V	V	K	P	Y	D	W	T	Y	T	T	D	Y	K	G	T	L	L	G	D	-	-	-	-	-	-	-	-	-	-	-	-	-	-	-	T	A	R	L	K	-
UniRef90_E2BGM5_6_278	Y	L	E	-	-	-	-	E	K	V	K	P	F	D	W	T	F	T	T	D	Y	T	G	T	I	F	G	-	-	-	-	-	-	-	-	-	-	-	-	-	-	-	-	-	-	-	F	K	I
UniRef90_UPI0006260AEF_6_276	Y	L	E	-	-	-	-	E	K	I	K	P	F	D	W	T	F	T	T	D	Y	M	G	T	M	T	G	-	-	-	-	-	-	-	-	-	-	-	-	-	-	-	-	-	-	-	F	V	V
UniRef90_C5PHM4_26_282	G	I	K	-	-	-	-	E	V	V	K	P	F	D	W	S	Y	T	T	D	Y	K	G	T	V	T	S	N	-	-	-	-	-	-	-	-	-	-	-	-	-	-	-	G	-	-	N	E	F
UniRef90_W6PSS5_15_266	G	I	K	-	-	-	-	E	V	V	K	P	F	D	W	S	Y	S	T	D	Y	K	G	T	L	H	P	N	-	-	-	-	-	-	-	-	-	-	-	-	-	-	-	A	-	-	R	P	F
UniRef90_A0A0E9NG42_14_268	D	I	K	-	-	-	-	D	V	V	K	P	Y	D	W	T	Y	T	T	S	Y	K	G	T	V	V	E	G	-	-	-	-	-	-	-	-	-	-	-	-	-	-	-	S	-	-	Q	P	F
UniRef90_UPI0001CBC262_10_280	F	I	N	-	-	-	-	E	V	I	K	P	F	D	W	T	Y	T	T	N	Y	K	G	T	L	L	G	E	-	D	-	-	-	-	-	-	-	-	-	-	-	-	-	E	K	Q	L	K	T
UniRef90_S8A579_30_288	G	I	K	-	-	-	-	E	V	V	K	P	F	D	W	T	Y	S	T	N	Y	Q	G	S	I	T	P	G	-	-	-	-	-	-	-	-	-	-	-	-	-	-	-	A	-	-	K	P	F
UniRef90_E5R209_26_272	G	I	K	-	-	-	-	E	V	V	K	P	F	D	W	S	Y	T	T	D	Y	K	G	T	V	K	P	N	-	-	-	-	-	-	-	-	-	-	-	-	-	-	-	G	-	-	Y	E	F
UniRef90_UPI000625575A_6_292	F	L	E	-	-	-	-	E	K	I	K	P	F	D	W	T	F	T	T	D	Y	M	G	T	A	S	G	-	-	-	-	-	-	-	-	-	-	-	-	-	-	-	-	-	-	-	F	D	I
UniRef90_V9DGA2_24_274	-	I	K	-	-	-	-	E	V	V	K	P	F	D	W	S	Y	T	T	D	Y	K	G	D	L	A	P	G	-	-	-	-	-	-	-	-	-	-	-	-	-	-	-	S	-	-	R	E	F
UniRef90_A0A0D1YI00_34_284	-	I	K	-	-	-	-	E	V	V	K	P	F	D	W	S	Y	T	T	D	Y	K	G	E	L	A	T	G	-	-	-	-	-	-	-	-	-	-	-	-	-	-	-	S	-	-	P	A	F
UniRef90_W9YQB3_24_274	-	I	K	-	-	-	-	E	V	V	K	P	F	D	W	S	Y	T	T	D	Y	K	G	E	L	A	P	E	-	-	-	-	-	-	-	-	-	-	-	-	-	-	-	S	-	-	P	P	F
UniRef90_A0A0B7A290_13_256	H	I	K	-	-	-	-	N	V	V	S	P	F	D	W	T	F	T	T	A	Y	R	G	T	T	F	E	E	-	T	-	-	-	-	-	-	-	-	-	-	-	-	-	Q	N	K	L	K	I
UniRef90_E2B1X4_12_295	Y	L	E	-	-	-	-	E	K	I	K	P	F	D	W	T	F	T	T	S	Y	T	G	T	I	T	G	-	-	-	-	-	-	-	-	-	-	-	-	-	-	-	-	-	-	-	F	E	V
UniRef90_K7IYT0_15_293	Y	M	K	-	-	-	-	E	T	I	K	P	F	D	W	T	F	T	T	D	Y	M	G	T	M	S	G	-	-	-	-	-	-	-	-	-	-	-	-	-	-	-	-	-	-	-	F	E	V
UniRef90_UPI0004628317_5_236	H	T	K	-	-	-	-	E	V	L	K	P	Y	D	W	T	Y	T	T	D	Y	K	G	T	L	L	G	D	-	-	-	-	-	-	-	-	-	-	-	-	-	-	-	T	L	K	L	K	V
UniRef90_B6Q8T8_23_279	G	I	K	-	-	-	-	E	V	V	K	P	F	D	W	S	Y	S	T	D	Y	K	G	T	E	K	P	D	-	-	-	-	-	-	-	-	-	-	-	-	-	-	-	A	-	-	A	P	L
UniRef90_A0A0D1Y791_24_274	-	I	K	-	-	-	-	E	V	I	K	P	F	D	W	S	Y	T	T	D	Y	K	G	D	V	A	P	G	-	-	-	-	-	-	-	-	-	-	-	-	-	-	-	S	-	-	P	E	F
UniRef90_V5I6X7_1_244	N	L	E	-	-	-	-	E	K	I	K	P	F	D	W	T	F	S	T	D	Y	R	G	T	L	S	K	S	-	-	-	-	-	-	-	-	-	-	-	-	-	-	-	-	-	-	A	V	V
UniRef90_W9Y8P6_24_274	-	I	K	-	-	-	-	E	V	V	K	P	F	D	W	S	Y	T	T	D	Y	K	G	E	L	A	P	Q	-	-	-	-	-	-	-	-	-	-	-	-	-	-	-	G	-	-	P	Q	F
UniRef90_B7P1M3_7_268	Y	P	R	D	-	-	-	D	Q	P	A	P	F	D	W	T	Y	T	T	D	Y	K	G	T	L	F	A	K	-	-	-	-	-	-	-	-	-	-	-	-	-	-	-	D	K	G	I	T	V
UniRef90_G1X499_28_280	G	I	K	-	-	-	-	E	V	V	K	P	F	D	W	T	Y	S	T	N	Y	Q	G	S	I	S	-	G	-	-	-	-	-	-	-	-	-	-	-	-	-	-	-	T	-	-	K	E	F
UniRef90_C5K3X4_22_271	G	I	K	-	-	-	-	E	V	V	K	P	F	D	W	S	Y	S	T	N	Y	K	G	T	L	S	P	G	-	-	-	-	-	-	-	-	-	-	-	-	-	-	-	G	-	-	K	P	F
UniRef90_B8M0Z7_19_274	G	I	K	-	-	-	-	E	V	V	K	P	F	D	W	S	Y	S	T	D	Y	K	G	T	I	K	P	D	-	-	-	-	-	-	-	-	-	-	-	-	-	-	-	A	-	-	A	A	L
UniRef90_G3MLB5_4_272	Y	S	K	-	-	-	-	D	D	E	A	H	F	D	W	T	F	T	S	D	Y	K	G	T	L	F	G	K	-	-	-	-	-	-	-	-	-	-	-	-	-	-	-	D	K	I	I	L	V
UniRef90_Q0U6I1_20_269	D	I	K	-	-	-	-	E	V	V	K	P	F	D	W	S	Y	S	T	D	Y	K	G	T	-	T	P	E	-	-	-	-	-	-	-	-	-	-	-	-	-	-	-	T	-	-	P	P	F
UniRef90_H6C2G6_24_274	-	I	K	-	-	-	-	E	V	I	K	P	F	D	W	S	Y	T	T	D	Y	R	G	E	L	A	S	E	-	-	-	-	-	-	-	-	-	-	-	-	-	-	-	G	-	-	P	Q	F
UniRef90_C1HDZ9_22_272	G	I	K	-	-	-	-	E	V	V	K	P	F	D	W	S	Y	S	T	D	Y	K	G	S	L	S	P	D	-	-	-	-	-	-	-	-	-	-	-	-	-	-	-	A	-	-	K	P	F
UniRef90_A0A072PSH7_30_280	-	I	K	-	-	-	-	E	V	I	K	P	F	D	W	S	Y	T	T	D	Y	K	G	D	L	A	P	G	-	-	-	-	-	-	-	-	-	-	-	-	-	-	-	S	-	-	P	D	F
UniRef90_A2QKG0_13_266	G	I	K	-	-	-	-	E	I	V	K	P	F	D	W	S	Y	T	T	D	Y	M	G	T	V	K	P	G	-	-	-	-	-	-	-	-	-	-	-	-	-	-	-	S	-	-	R	P	F
UniRef90_A0A0D2FNH0_21_274	-	I	K	-	-	-	-	E	V	V	K	P	F	D	W	S	Y	T	T	D	Y	K	G	D	H	P	P	E	-	-	-	-	-	-	-	-	-	-	-	-	-	-	-	S	-	-	P	R	F
UniRef90_A0A094BM33_89_346	T	I	K	-	-	-	-	E	V	V	K	P	F	D	W	S	Y	S	T	D	Y	K	G	T	I	G	G	A	-	-	-	-	-	-	-	-	-	-	-	-	-	-	-	S	P	-	I	P	F
UniRef90_A0A0D1Y7T5_21_274	-	I	K	-	-	-	-	E	V	I	K	P	F	D	W	S	Y	T	T	D	Y	K	G	D	L	S	P	E	-	-	-	-	-	-	-	-	-	-	-	-	-	-	-	G	-	-	P	Q	F
UniRef90_A7RPF4_4_250	F	I	K	-	-	-	-	E	V	I	K	P	F	D	W	T	Y	T	T	D	Y	K	G	T	L	I	G	E	-	A	-	-	-	-	-	-	-	-	-	-	-	-	-	D	N	S	L	R	I
UniRef90_A0A0D2FFJ3_24_274	-	I	K	-	-	-	-	E	V	V	K	P	F	D	W	S	Y	T	T	D	Y	K	G	D	L	A	P	D	-	-	-	-	-	-	-	-	-	-	-	-	-	-	-	G	-	-	P	K	F
UniRef90_E4ZHN8_26_269	D	I	K	-	-	-	-	E	V	V	K	P	F	D	W	S	Y	S	T	D	Y	K	G	T	-	T	P	A	-	-	-	-	-	-	-	-	-	-	-	-	-	-	-	T	-	-	P	A	F
UniRef90_L7LT13_7_289	Y	S	K	-	-	-	-	E	D	E	D	H	F	D	W	T	F	T	T	D	Y	K	G	T	L	F	S	D	-	-	-	-	-	-	-	-	-	-	-	-	-	-	-	D	K	P	I	V	V
UniRef90_W8BFH2_9_270	H	M	E	-	-	-	-	E	K	F	K	P	F	D	W	T	F	T	T	D	Y	Q	G	T	L	N	E	K	-	-	-	-	-	-	-	-	-	-	-	-	-	-	-	-	-	-	F	R	V
UniRef90_W9X8R6_24_274	-	I	K	-	-	-	-	E	V	I	K	P	F	D	W	S	Y	T	T	D	Y	K	G	D	L	A	P	G	-	-	-	-	-	-	-	-	-	-	-	-	-	-	-	S	-	-	P	A	F
UniRef90_W7I3S0_32_286	G	I	K	-	-	-	-	E	V	V	K	P	F	D	W	T	Y	S	T	N	Y	K	G	T	L	S	P	G	-	-	-	-	-	-	-	-	-	-	-	-	-	-	-	A	-	-	K	Q	F
UniRef90_G5AQ57_1_210	H	S	K	-	-	-	-	E	V	V	K	P	Y	D	W	T	Y	T	T	D	Y	K	G	T	L	L	G	D	-	-	-	-	-	-	-	-	-	-	-	-	-	-	-	A	V	K	L	K	V
UniRef90_E9GEG4_12_261	V	S	H	-	-	-	-	K	V	S	H	P	F	D	W	T	F	T	T	D	Y	R	G	T	V	L	G	D	-	-	-	-	-	-	-	-	-	-	-	-	-	-	-	-	-	-	L	K	V
UniRef90_UPI0003C3587E_9_270	L	M	E	-	-	-	-	E	K	F	K	P	F	D	W	T	F	T	T	D	Y	Q	G	T	P	N	E	K	-	-	-	-	-	-	-	-	-	-	-	-	-	-	-	-	-	-	F	N	I
UniRef90_B4JK97_10_273	N	M	E	-	-	-	-	Q	K	Y	K	P	F	D	W	T	F	T	S	T	Y	Q	G	T	L	N	D	K	-	-	-	-	-	-	-	-	-	-	-	-	-	-	-	-	-	-	F	R	T
UniRef90_Q4X263_16_264	G	I	K	-	-	-	-	D	V	V	K	P	F	D	W	S	Y	T	T	D	Y	T	G	T	V	H	P	N	-	-	-	-	-	-	-	-	-	-	-	-	-	-	-	S	-	-	R	P	F
UniRef90_C5X056_15_290	-	-	D	-	-	-	-	Q	V	I	L	D	Y	D	Y	T	F	T	T	P	Y	C	G	S	D	V	V	I	V	N	S	G	T	T	Q	-	-	-	T	S	L	D	G	C	S	A	L	C	W
UniRef90_A0A069DQV9_1_255	L	V	N	-	-	-	-	K	T	I	G	D	F	D	W	T	F	K	T	N	Y	I	G	S	Y	K	N	W	-	-	-	-	-	-	-	-	-	-	-	-	-	-	-	-	-	-	N	S	R
UniRef90_B3RY27_12_266	P	V	N	-	-	-	-	E	T	V	K	R	F	D	W	T	Y	S	S	K	Y	K	G	T	L	F	G	D	-	-	-	-	-	-	-	-	-	-	-	-	-	-	-	-	-	G	I	K	A
UniRef90_A0A0A9D1G6_19_289	-	-	D	-	-	-	-	Q	V	I	L	D	Y	D	Y	T	F	T	T	P	Y	C	G	S	Y	D	M	V	S	K	Q	E	T	V	Q	-	-	-	Q	N	L	D	G	C	S	T	L	H	W
UniRef90_T1FM42_17_253	H	I	D	-	-	-	-	K	V	V	T	P	F	D	W	T	Y	T	T	D	Y	R	G	S	L	V	G	N	-	-	-	-	-	-	-	-	-	-	-	-	-	-	-	-	-	-	F	K	I
UniRef90_M2LGF5_22_271	E	V	K	-	-	-	-	Q	V	V	K	P	F	D	W	S	Y	S	T	D	Y	K	G	S	T	H	P	G	-	-	-	-	-	-	-	-	-	-	-	-	-	-	-	E	A	L	G	A	W
UniRef90_A0A0C3HWS9_25_277	G	I	K	-	-	-	-	E	V	V	K	P	F	D	W	S	F	T	T	D	Y	K	G	T	I	T	N	G	-	-	-	-	-	-	-	-	-	-	-	-	-	-	-	-	-	-	K	S	F
UniRef90_B3MQI6_10_270	T	M	E	-	-	-	-	E	K	F	K	P	F	D	W	T	F	T	S	T	Y	Q	G	T	M	N	E	K	-	-	-	-	-	-	-	-	-	-	-	-	-	-	-	-	-	-	V	R	A
UniRef90_B4PYX2_10_270	T	M	E	-	-	-	-	E	K	F	K	P	F	D	W	T	F	T	S	T	Y	Q	G	T	M	N	E	K	-	-	-	-	-	-	-	-	-	-	-	-	-	-	-	-	-	-	V	R	S
UniRef90_UPI0006237BCE_6_295	Y	L	E	-	-	-	-	E	K	V	K	P	F	D	W	T	F	T	T	D	Y	T	G	T	T	C	G	-	-	-	-	-	-	-	-	-	-	-	-	-	-	-	-	-	-	-	F	E	L
UniRef90_B4NE81_15_268	T	T	K	-	-	-	-	E	K	F	K	P	F	D	W	T	F	T	S	T	Y	Q	G	T	M	N	E	K	-	-	-	-	-	-	-	-	-	-	-	-	-	-	-	-	-	-	I	R	A
UniRef90_UPI0005F0ACA2_7_277	Y	L	E	-	-	-	-	E	K	V	K	P	F	D	W	T	F	T	T	N	Y	T	G	T	T	S	G	-	-	-	-	-	-	-	-	-	-	-	-	-	-	-	-	-	-	-	F	E	V
UniRef90_V5G8F4_29_245	G	I	K	-	-	-	-	E	V	V	K	P	F	D	W	S	Y	S	T	D	Y	Q	G	T	L	R	P	S	-	-	-	-	-	-	-	-	-	-	-	-	-	-	-	A	-	-	P	R	F
UniRef90_S2K4Z0_18_266	D	V	K	-	-	-	-	D	V	V	K	P	Y	D	W	T	Y	T	T	D	Y	R	G	T	T	N	T	E	-	-	-	-	-	-	-	-	-	-	-	-	-	-	-	-	-	-	L	Q	V
UniRef90_A0A086TFL7_52_306	K	I	K	-	-	-	-	E	A	V	K	P	Y	D	W	S	Y	S	T	T	Y	D	G	T	L	H	S	P	-	-	-	-	-	-	-	-	-	-	-	-	-	-	-	S	A	D	K	N	F
UniRef90_A0A0A9X034_29_281	I	V	E	-	-	-	-	K	K	I	G	D	F	D	W	T	F	R	T	D	Y	N	G	T	Y	N	G	W	-	-	-	-	-	-	-	-	-	-	-	-	-	-	-	-	-	-	S	T	R
UniRef90_K1X819_18_274	G	I	K	-	-	-	-	E	V	V	K	P	F	D	W	S	Y	T	T	D	Y	K	G	T	V	T	K	G	-	-	-	-	-	-	-	-	-	-	-	-	-	-	-	-	-	-	K	L	F
UniRef90_Q29GW1_11_271	T	M	E	-	-	-	-	E	K	F	K	P	F	D	W	T	F	T	S	T	Y	Q	G	T	M	N	E	K	-	-	-	-	-	-	-	-	-	-	-	-	-	-	-	-	-	-	I	R	S
UniRef90_A7ETJ8_28_276	G	I	K	-	-	-	-	E	I	I	K	P	F	D	W	S	Y	T	T	D	Y	K	G	T	I	T	S	G	-	-	-	-	-	-	-	-	-	-	-	-	-	-	-	-	-	-	K	P	F
UniRef90_A0A094ABV0_18_266	A	I	K	-	-	-	-	E	V	V	K	P	F	D	W	S	Y	S	T	D	Y	K	G	T	V	G	G	A	-	-	-	-	-	-	-	-	-	-	-	-	-	-	-	S	P	-	T	P	F
UniRef90_H2Y4E7_1_225	Y	I	S	-	-	-	-	H	T	V	K	P	F	D	W	T	Y	S	T	N	Y	K	G	T	L	C	D	P	-	-	-	-	-	-	-	-	-	-	-	-	-	-	-	G	N	I	V	T	V
UniRef90_M0TCS0_20_292	-	-	Q	-	-	-	-	Q	V	I	L	D	Y	D	Y	T	F	T	T	P	Y	C	G	S	E	T	S	E	S	E	L	E	K	T	-	-	-	-	I	L	E	D	G	C	C	S	L	H	W
UniRef90_UPI00052F2B71_18_291	-	-	Q	-	-	-	-	Q	V	I	L	D	Y	D	Y	T	F	T	T	P	Y	C	G	S	E	M	V	D	V	S	L	D	K	C	Q	I	G	A	I	Q	E	E	G	S	C	C	L	H	W
UniRef90_A0A088AIL1_6_275	Y	L	E	-	-	-	-	E	K	V	K	P	F	D	W	T	F	T	T	T	Y	T	G	T	I	S	N	-	-	-	-	-	-	-	-	-	-	-	-	-	-	-	-	-	-	-	F	E	I
UniRef90_A0A0C7C7N8_21_269	D	I	K	-	-	-	-	D	V	V	K	P	Y	D	W	S	Y	T	T	D	Y	R	G	T	C	S	A	H	-	-	-	-	-	-	-	-	-	-	-	-	-	-	-	-	-	-	F	E	S
UniRef90_B4M9Y1_10_271	N	M	E	-	-	-	-	Q	K	Y	K	P	F	D	W	T	F	T	T	T	Y	Q	G	T	L	N	D	K	-	-	-	-	-	-	-	-	-	-	-	-	-	-	-	-	-	-	F	R	S
UniRef90_UPI0004AA1DB9_6_260	F	T	E	-	-	-	-	S	H	I	H	P	F	D	W	T	Y	S	T	D	Y	A	G	T	L	V	G	D	-	-	-	-	-	-	-	-	-	-	-	-	-	-	-	-	-	-	W	A	I
UniRef90_W1Q6Z7_78_328	N	N	S	D	V	V	L	E	M	Y	K	P	F	D	W	T	Y	T	T	T	Y	K	G	T	V	T	G	T	-	-	-	-	-	-	-	-	-	-	-	-	-	-	-	-	-	-	A	L	T
UniRef90_U9T7S6_11_258	H	I	K	-	-	-	-	D	V	I	K	P	Y	D	W	T	Y	T	T	S	Y	T	G	T	L	K	G	T	-	-	-	-	-	-	-	-	-	-	-	-	-	-	-	V	D	N	Q	V	F
UniRef90_A0A0F4YM24_22_239	G	I	K	-	-	-	-	E	I	V	R	P	F	D	W	S	Y	S	T	D	Y	K	G	T	L	Y	P	T	-	-	-	-	-	-	-	-	-	-	-	-	-	-	-	A	-	-	K	Q	F
UniRef90_A0A068TMT7_24_288	-	-	Q	-	-	-	-	Q	V	I	L	D	Y	D	Y	T	F	T	T	P	Y	S	G	S	E	T	I	E	T	N	S	E	Q	R	G	-	-	-	A	S	E	E	S	N	G	N	L	Y	W
UniRef90_UPI0005CF8DB9_1_212	Y	M	K	-	-	-	-	E	S	I	K	P	F	D	W	T	F	T	T	D	Y	M	G	T	M	S	G	-	-	-	-	-	-	-	-	-	-	-	-	-	-	-	-	-	-	-	I	Q	V
UniRef90_UPI0005D06E29_15_271	-	-	-	-	-	-	-	K	K	K	K	P	F	D	W	T	F	T	T	D	Y	K	G	T	L	S	N	N	-	-	-	-	-	-	-	-	-	-	-	-	-	-	-	-	-	-	I	E	V
UniRef90_UPI00053C1707_18_290	-	-	Q	-	-	-	-	Q	V	I	L	D	Y	D	Y	T	F	T	T	P	Y	C	G	S	E	V	I	S	R	D	E	E	K	Q	Q	G	A	D	A	D	L	D	R	E	T	S	L	R	W
UniRef90_W4VT14_6_247	Y	L	E	-	-	-	-	E	K	I	K	P	F	D	W	T	F	T	T	N	Y	T	G	T	I	S	G	-	-	-	-	-	-	-	-	-	-	-	-	-	-	-	-	-	-	-	F	K	V
UniRef90_L8G8I4_18_275	T	I	K	-	-	-	-	E	V	V	K	P	F	D	W	S	Y	S	T	D	Y	K	G	T	V	G	G	A	-	-	-	-	-	-	-	-	-	-	-	-	-	-	-	S	P	-	T	P	F
UniRef90_D5GFN8_17_268	D	I	K	-	-	-	-	E	I	V	K	P	Y	D	W	T	Y	T	T	N	Y	Q	G	T	V	H	N	P	-	-	-	-	-	-	-	-	-	-	-	-	-	-	-	D	-	-	R	P	F
UniRef90_A0A0B7N1N9_18_266	D	V	K	-	-	-	-	D	V	V	K	P	Y	D	W	T	Y	T	T	D	Y	R	G	T	A	N	T	E	-	-	-	-	-	-	-	-	-	-	-	-	-	-	-	-	-	-	L	E	M
UniRef90_A0A0C9RYV1_26_297	-	-	Q	-	-	-	-	Q	V	I	L	D	Y	D	Y	T	F	T	T	P	Y	C	G	S	E	V	L	G	P	S	G	N	Q	V	E	M	E	L	T	T	K	A	T	N	Q	T	L	K	W
UniRef90_A0A0B1P4V2_28_278	T	I	K	-	-	-	-	Q	I	V	K	P	Y	D	W	S	Y	T	T	D	Y	K	G	S	I	I	K	G	-	-	-	-	-	-	-	-	-	-	-	-	-	-	-	-	-	-	M	D	F
UniRef90_Q8VXY4_18_290	-	-	Q	-	-	-	-	Q	V	I	L	D	Y	D	Y	T	F	T	T	P	Y	C	G	S	E	V	V	E	K	D	K	E	T	V	E	-	A	K	A	N	P	K	G	E	A	T	L	Q	W
UniRef90_A1CSI4_29_249	G	I	K	-	-	-	-	E	V	V	K	P	F	D	W	S	Y	S	T	D	Y	M	G	T	I	H	A	D	-	-	-	-	-	-	-	-	-	-	-	-	-	-	-	S	-	-	R	P	F
UniRef90_C4Y129_151_413	N	L	E	N	P	S	V	E	S	V	R	P	Y	D	W	T	Y	T	T	K	Y	R	G	T	I	V	G	G	-	-	-	-	-	-	-	-	-	-	-	-	-	-	-	-	-	-	-	A	F
UniRef90_G2X7N2_30_278	G	I	K	-	-	-	-	E	V	V	K	P	Y	D	W	S	Y	S	T	D	Y	D	G	T	L	A	A	G	-	-	-	-	-	-	-	-	-	-	-	-	-	-	-	A	-	-	Q	A	F
Input_pdb_SEQRES_A	-	-	-	-	P	T	T	D	-	-	-	H	I	D	T	E	K	L	K	A	R	E	Q	I	K	F	F	E	E	V	L	L	F	-	-	-	-	-	-	-	-	-	-	-	-	-	-	-	-
UniRef90_U3JT72_108_372	-	-	-	-	P	T	T	E	-	-	-	H	I	N	T	E	K	L	K	A	R	E	Q	I	M	F	F	E	E	V	L	L	F	-	-	-	-	-	-	-	-	-	-	-	-	-	-	-	-
UniRef90_UPI0003D089D3_4_271	-	-	-	-	P	T	T	D	-	-	-	H	I	D	T	E	K	L	K	A	R	E	Q	I	M	F	F	E	E	V	L	L	F	-	-	-	-	-	-	-	-	-	-	-	-	-	-	-	-
UniRef90_G1NNG2_18_282	-	-	-	-	P	T	T	E	-	-	-	H	I	N	T	E	K	L	K	A	R	E	Q	I	M	F	F	E	E	V	L	L	F	-	-	-	-	-	-	-	-	-	-	-	-	-	-	-	-
UniRef90_W5MCN2_7_277	-	-	-	-	P	T	T	D	-	-	-	R	I	D	M	E	K	L	K	A	R	E	Q	I	M	F	F	E	E	V	L	L	F	-	-	-	-	-	-	-	-	-	-	-	-	-	-	-	-
UniRef90_UPI000454BF27_1_270	-	-	-	-	P	T	T	D	-	-	-	H	I	D	T	E	K	L	K	A	R	E	Q	I	K	F	F	E	E	V	L	L	F	-	-	-	-	-	-	-	-	-	-	-	-	-	-	-	-
UniRef90_I3JMB7_8_262	-	-	-	-	E	T	A	E	-	-	-	R	I	D	M	E	K	L	K	A	R	E	H	I	M	F	F	D	E	V	L	L	F	-	-	-	-	-	-	-	-	-	-	-	-	-	-	-	-
UniRef90_F7E1Y1_1_272	-	-	-	-	P	T	T	D	-	-	-	H	I	D	T	E	K	L	K	A	R	E	Q	I	K	F	F	E	E	V	L	L	F	-	-	-	-	-	-	-	-	-	-	-	-	-	-	-	-
UniRef90_W5KNM8_11_273	-	-	-	-	P	T	T	E	-	-	-	R	I	D	L	E	K	L	K	A	R	E	Q	I	M	F	F	E	D	V	L	L	F	-	-	-	-	-	-	-	-	-	-	-	-	-	-	-	-
UniRef90_G1PJD5_8_281	-	-	-	-	P	T	T	D	-	-	-	H	I	D	T	E	K	L	K	A	R	E	Q	I	K	F	F	E	E	V	L	L	F	-	-	-	-	-	-	-	-	-	-	-	-	-	-	-	-
UniRef90_G1KKH2_5_268	-	-	-	-	P	T	T	E	-	-	-	H	I	D	T	E	K	L	K	A	R	E	Q	I	M	F	F	E	E	V	L	L	F	-	-	-	-	-	-	-	-	-	-	-	-	-	-	-	-
UniRef90_Q5FW12_1_256	-	-	-	-	P	T	T	D	-	-	-	K	I	N	T	E	K	L	K	A	R	E	Q	I	M	F	F	E	E	V	L	L	F	-	-	-	-	-	-	-	-	-	-	-	-	-	-	-	-
UniRef90_H2LLK9_8_273	-	-	-	-	E	T	S	E	-	-	-	R	I	D	M	E	K	L	K	A	R	E	N	I	M	F	F	D	E	V	L	L	F	-	-	-	-	-	-	-	-	-	-	-	-	-	-	-	-
UniRef90_UPI00042BDEC1_33_270	-	-	-	-	P	T	T	D	-	-	-	H	I	D	T	E	K	L	K	A	R	E	Q	I	M	F	F	E	E	V	L	L	F	-	-	-	-	-	-	-	-	-	-	-	-	-	-	-	-
UniRef90_H3ABP8_1_265	-	-	-	-	P	T	T	D	-	-	-	R	I	D	M	E	K	L	K	A	R	E	Q	I	M	F	F	E	E	V	L	L	F	-	-	-	-	-	-	-	-	-	-	-	-	-	-	-	-
UniRef90_F7H8M5_1_275	-	-	-	-	P	T	T	D	-	-	-	H	I	D	T	E	K	L	K	A	R	E	Q	I	K	F	F	E	E	V	L	L	F	-	-	-	-	-	-	-	-	-	-	-	-	-	-	-	-
UniRef90_UPI0004445020_1_255	-	-	-	-	N	T	E	E	-	-	-	R	I	D	I	E	K	L	K	A	R	E	H	I	M	F	F	E	E	V	L	L	F	-	-	-	-	-	-	-	-	-	-	-	-	-	-	-	-
UniRef90_UPI0005219ECD_94_332	-	-	-	-	P	T	T	E	-	-	-	H	I	N	T	E	K	L	K	A	R	E	Q	I	M	F	F	E	E	V	L	L	F	-	-	-	-	-	-	-	-	-	-	-	-	-	-	-	-
UniRef90_B2XBN7_8_264	-	-	-	-	E	T	S	E	-	-	-	R	I	D	M	E	K	L	K	A	R	E	Q	I	M	F	F	D	D	V	L	L	F	-	-	-	-	-	-	-	-	-	-	-	-	-	-	-	-
UniRef90_V9KQ87_1_259	-	-	-	-	P	T	T	D	-	-	-	R	I	D	L	E	K	L	K	A	R	E	Q	I	M	Y	F	E	E	V	L	L	F	-	-	-	-	-	-	-	-	-	-	-	-	-	-	-	-
UniRef90_UPI0001D54F1B_1_251	-	-	-	-	P	T	T	D	-	-	-	H	I	D	T	E	K	L	K	A	R	E	Q	I	K	F	F	E	E	V	L	L	F	-	-	-	-	-	-	-	-	-	-	-	-	-	-	-	-
UniRef90_UPI00054B889A_8_262	-	-	-	-	K	T	E	E	-	-	-	R	I	D	L	E	K	L	K	A	R	E	Q	I	M	F	F	D	E	V	L	L	F	-	-	-	-	-	-	-	-	-	-	-	-	-	-	-	-
UniRef90_H2T0T6_1_270	-	-	-	-	K	T	T	E	-	-	-	R	I	D	L	E	K	L	K	A	R	E	Q	I	M	F	F	D	E	V	L	L	F	-	-	-	-	-	-	-	-	-	-	-	-	-	-	-	-
UniRef90_C3KIX8_8_262	-	-	-	-	K	T	E	E	-	-	-	R	I	D	M	E	K	L	K	A	R	E	Q	I	M	F	F	D	E	V	L	L	F	-	-	-	-	-	-	-	-	-	-	-	-	-	-	-	-
UniRef90_UPI00049614E4_1_255	-	-	-	-	E	T	T	E	-	-	-	R	I	D	M	E	K	L	K	A	R	E	Q	I	M	F	F	D	E	V	L	L	F	-	-	-	-	-	-	-	-	-	-	-	-	-	-	-	-
UniRef90_Q6PFK5_4_269	-	-	-	-	P	T	A	E	-	-	-	R	I	D	M	E	K	L	K	A	R	E	Q	I	K	F	F	E	D	V	L	L	F	-	-	-	-	-	-	-	-	-	-	-	-	-	-	-	-
UniRef90_UPI000350A605_35_272	-	-	-	-	P	T	T	D	-	-	-	H	I	D	T	E	K	L	K	A	R	E	Q	I	K	F	F	E	E	V	L	L	F	-	-	-	-	-	-	-	-	-	-	-	-	-	-	-	-
UniRef90_C3YXK4_28_290	-	-	-	-	E	T	T	E	-	-	-	L	I	D	I	E	K	L	K	Q	R	E	R	I	V	Y	F	E	E	V	V	L	F	-	-	-	-	-	-	-	-	-	-	-	-	-	-	-	-
UniRef90_UPI0004964C92_8_269	-	-	-	-	E	T	T	E	-	-	-	R	I	N	M	E	K	L	K	A	R	E	H	I	M	F	F	D	E	V	L	L	F	-	-	-	-	-	-	-	-	-	-	-	-	-	-	-	-
UniRef90_UPI0005405478_1_240	-	-	-	-	P	T	T	D	-	-	-	H	I	D	T	E	K	L	K	A	R	E	Q	I	K	F	F	E	E	V	L	L	F	-	-	-	-	-	-	-	-	-	-	-	-	-	-	-	-
UniRef90_UPI0003593D1D_17_264	-	-	-	-	P	T	L	D	-	-	-	R	I	D	V	E	K	L	K	K	R	E	P	I	H	F	Y	E	D	V	L	L	F	-	-	-	-	-	-	-	-	-	-	-	-	-	-	-	-
UniRef90_F6ZBY5_9_257	-	-	-	-	E	T	S	E	-	-	-	K	I	D	L	E	R	L	K	K	R	E	K	I	L	Y	F	E	E	M	M	L	F	-	-	-	-	-	-	-	-	-	-	-	-	-	-	-	-
UniRef90_Q16M33_19_290	-	-	-	-	T	T	D	Q	-	-	-	K	I	D	M	F	K	L	M	K	R	E	P	I	L	F	Y	H	D	L	T	L	F	-	-	-	-	-	-	-	-	-	-	-	-	-	-	-	-
UniRef90_E9ILR5_52_335	-	-	-	-	E	T	N	E	-	-	-	R	I	D	M	D	K	L	K	Q	R	D	K	I	M	F	Y	H	D	L	T	L	F	-	-	-	-	-	-	-	-	-	-	-	-	-	-	-	-
UniRef90_D1ZZJ5_16_276	-	-	-	-	P	T	E	E	-	-	-	R	I	N	I	E	K	L	K	E	K	E	K	I	L	F	Y	Q	E	L	M	L	Y	-	-	-	-	-	-	-	-	-	-	-	-	-	-	-	-
UniRef90_R0IFM9_25_273	-	-	-	-	P	T	E	T	-	-	-	P	I	P	L	A	L	L	K	R	P	D	P	I	E	F	F	D	E	L	V	L	Y	-	-	-	-	-	-	-	-	-	-	-	-	-	-	-	-
UniRef90_K7FBD0_1_206	-	-	-	-	P	T	T	D	-	-	-	H	I	N	T	E	K	L	K	A	R	E	Q	I	M	F	F	E	E	V	L	L	F	-	-	-	-	-	-	-	-	-	-	-	-	-	-	-	-
UniRef90_A0A026W3N4_6_293	-	-	-	-	E	T	N	E	-	-	-	R	I	D	M	D	K	L	R	Q	R	D	K	I	M	F	Y	H	E	L	T	L	F	-	-	-	-	-	-	-	-	-	-	-	-	-	-	-	-
UniRef90_UPI000258EA9C_6_275	-	-	-	-	E	T	S	E	-	-	-	R	I	D	M	D	K	L	R	R	R	D	K	I	L	F	Y	H	D	L	T	L	F	-	-	-	-	-	-	-	-	-	-	-	-	-	-	-	-
UniRef90_E0VH67_10_274	-	-	-	-	P	T	N	V	-	-	-	K	I	D	L	N	K	L	M	Q	K	E	K	I	L	F	Y	N	D	L	T	L	F	-	-	-	-	-	-	-	-	-	-	-	-	-	-	-	-
UniRef90_K1QTB5_84_340	-	-	-	-	E	T	T	E	-	-	-	R	I	D	I	E	K	L	K	V	R	E	K	I	L	F	Y	E	D	M	L	L	F	-	-	-	-	-	-	-	-	-	-	-	-	-	-	-	-
UniRef90_A0A084W719_23_283	-	-	-	-	P	T	D	Q	-	-	-	R	I	D	M	F	K	L	M	R	R	E	P	I	L	F	Y	H	D	L	T	L	F	-	-	-	-	-	-	-	-	-	-	-	-	-	-	-	-
UniRef90_UPI0005124986_1_228	-	-	-	-	-	-	-	-	-	-	-	-	-	-	-	-	-	-	-	-	-	-	-	-	-	-	-	-	-	-	-	-	-	-	-	-	-	-	-	-	-	-	-	-	-	-	-	-	-
UniRef90_W4YB64_17_260	-	-	-	-	E	T	D	E	-	-	-	R	I	D	I	E	K	L	K	V	R	E	K	I	F	F	F	E	D	M	P	L	F	-	-	-	-	-	-	-	-	-	-	-	-	-	-	-	-
UniRef90_W5J762_27_287	-	-	-	-	P	T	E	Q	-	-	-	R	I	D	M	L	K	L	K	R	R	E	P	I	L	F	Y	H	D	L	T	L	F	-	-	-	-	-	-	-	-	-	-	-	-	-	-	-	-
UniRef90_U1HGD5_20_274	-	-	-	-	V	S	S	T	-	-	-	P	I	P	V	E	L	L	K	R	P	D	P	I	L	F	F	D	D	V	M	L	Y	-	-	-	-	-	-	-	-	-	-	-	-	-	-	-	-
UniRef90_B2WML3_25_268	-	-	-	-	P	T	E	T	-	-	-	P	I	P	L	A	L	L	K	R	P	D	P	I	Q	F	F	D	E	L	V	L	Y	-	-	-	-	-	-	-	-	-	-	-	-	-	-	-	-
UniRef90_Q5TTX3_24_284	-	-	-	-	P	T	E	Q	-	-	-	R	I	D	M	F	K	L	M	R	K	E	E	I	L	F	Y	H	N	L	T	L	F	-	-	-	-	-	-	-	-	-	-	-	-	-	-	-	-
UniRef90_UPI00022C9E99_6_275	-	-	-	-	E	T	N	E	-	-	-	R	I	D	V	D	K	L	K	R	R	D	K	I	L	F	Y	H	D	L	T	L	F	-	-	-	-	-	-	-	-	-	-	-	-	-	-	-	-
UniRef90_W6ZM39_16_268	-	-	-	-	P	T	E	T	-	-	-	Q	I	P	L	A	L	L	K	R	P	D	P	I	H	F	F	D	E	L	V	L	Y	-	-	-	-	-	-	-	-	-	-	-	-	-	-	-	-
UniRef90_T1J0R9_16_283	-	-	-	-	P	T	E	Q	-	-	-	R	I	D	L	E	K	L	K	Q	T	E	K	I	L	F	Y	D	E	I	H	L	F	-	-	-	-	-	-	-	-	-	-	-	-	-	-	-	-
UniRef90_UPI0003333AC2_1_220	-	-	-	-	P	T	T	D	-	-	-	H	I	D	T	E	K	L	K	A	R	E	Q	I	K	F	F	E	E	V	L	L	F	-	-	-	-	-	-	-	-	-	-	-	-	-	-	-	-
UniRef90_UPI0004CD6C32_6_291	-	-	-	-	E	T	D	E	-	-	-	R	I	D	M	E	K	L	K	R	K	D	K	I	L	F	Y	H	D	L	T	L	F	-	-	-	-	-	-	-	-	-	-	-	-	-	-	-	-
UniRef90_R7TW14_11_274	-	-	-	-	E	T	T	E	-	-	-	K	I	N	L	Q	K	L	Q	A	K	D	K	I	H	F	Y	T	D	L	V	L	F	-	-	-	-	-	-	-	-	-	-	-	-	-	-	-	-
UniRef90_V3ZVF7_11_256	-	-	-	-	R	T	E	E	-	-	-	R	I	D	L	E	K	L	K	K	R	E	E	I	L	F	Y	D	D	F	L	L	F	-	-	-	-	-	-	-	-	-	-	-	-	-	-	-	-
UniRef90_T2MI27_4_246	-	-	-	-	A	T	E	E	-	-	-	R	I	N	L	E	K	L	R	Q	R	E	S	I	A	F	Y	Q	D	L	L	L	F	-	-	-	-	-	-	-	-	-	-	-	-	-	-	-	-
UniRef90_S7ZFM8_4_257	-	-	-	-	P	T	E	K	-	-	-	P	I	P	V	E	L	L	K	R	P	D	P	I	L	F	F	D	E	V	V	L	Y	-	-	-	-	-	-	-	-	-	-	-	-	-	-	-	-
UniRef90_UPI000529428A_10_209	-	-	-	-	P	T	T	E	-	-	-	H	I	N	T	E	K	L	K	A	R	E	Q	I	M	F	F	E	E	V	L	L	F	-	-	-	-	-	-	-	-	-	-	-	-	-	-	-	-
UniRef90_N6U713_15_272	-	-	-	-	P	T	E	E	-	-	-	I	I	D	M	E	M	L	K	Q	K	E	K	I	L	F	Y	H	E	M	M	L	Y	-	-	-	-	-	-	-	-	-	-	-	-	-	-	-	-
UniRef90_A0A0C9Q9S8_18_294	-	-	-	-	E	T	E	E	-	-	-	R	I	N	V	E	K	L	K	E	K	E	H	I	R	F	Y	Q	E	L	T	L	F	-	-	-	-	-	-	-	-	-	-	-	-	-	-	-	-
UniRef90_UPI00053CBE68_5_226	-	-	-	-	-	-	-	-	-	-	-	-	-	-	-	-	-	-	-	-	-	-	-	-	-	-	-	-	-	-	-	-	-	-	-	-	-	-	-	-	-	-	-	-	-	-	-	-	-
UniRef90_E2BGM5_6_278	-	-	-	-	E	T	N	E	-	-	-	R	I	D	M	D	K	L	R	Q	R	D	K	I	L	F	Y	N	D	L	T	L	F	-	-	-	-	-	-	-	-	-	-	-	-	-	-	-	-
UniRef90_UPI0006260AEF_6_276	-	-	-	-	E	T	I	D	-	-	-	K	I	D	V	N	K	L	K	Q	K	E	K	I	L	F	Y	H	D	L	T	L	F	-	-	-	-	-	-	-	-	-	-	-	-	-	-	-	-
UniRef90_C5PHM4_26_282	-	-	-	-	P	S	T	T	-	-	-	P	L	P	L	D	R	L	K	R	P	D	P	I	L	F	F	D	D	V	M	L	Y	-	-	-	-	-	-	-	-	-	-	-	-	-	-	-	-
UniRef90_W6PSS5_15_266	-	-	-	-	P	T	T	K	-	-	-	P	I	P	I	E	L	L	K	R	P	D	P	I	L	F	F	D	E	V	V	L	Y	-	-	-	-	-	-	-	-	-	-	-	-	-	-	-	-
UniRef90_A0A0E9NG42_14_268	-	-	-	-	A	T	S	D	-	-	-	N	I	P	L	D	K	L	K	Q	P	D	P	I	L	F	Y	D	E	A	D	L	Y	-	-	-	-	-	-	-	-	-	-	-	-	-	-	-	-
UniRef90_UPI0001CBC262_10_280	-	-	-	-	P	T	D	E	-	-	-	R	I	D	M	E	K	L	K	I	R	E	K	I	F	Y	F	E	E	V	I	L	F	-	-	-	-	-	-	-	-	-	-	-	-	-	-	-	-
UniRef90_S8A579_30_288	-	-	-	-	P	T	E	D	-	-	-	Q	I	P	L	D	K	L	R	R	Q	D	P	I	L	F	F	D	D	V	M	L	Y	-	-	-	-	-	-	-	-	-	-	-	-	-	-	-	-
UniRef90_E5R209_26_272	-	-	-	-	Q	T	S	T	-	-	-	P	L	P	I	E	R	L	K	Q	P	D	P	I	L	F	Y	D	E	I	M	L	Y	-	-	-	-	-	-	-	-	-	-	-	-	-	-	-	-
UniRef90_UPI000625575A_6_292	-	-	-	-	E	T	G	E	-	-	-	R	I	D	V	E	K	L	K	R	K	D	K	I	L	F	Y	H	D	L	T	L	F	-	-	-	-	-	-	-	-	-	-	-	-	-	-	-	-
UniRef90_V9DGA2_24_274	-	-	-	-	P	S	E	V	-	-	-	P	I	P	L	E	L	L	K	R	P	D	P	I	L	F	F	D	D	V	V	L	Y	-	-	-	-	-	-	-	-	-	-	-	-	-	-	-	-
UniRef90_A0A0D1YI00_34_284	-	-	-	-	E	G	S	D	-	-	-	P	I	P	L	D	L	L	R	R	P	D	P	I	L	F	F	D	D	V	I	L	Y	-	-	-	-	-	-	-	-	-	-	-	-	-	-	-	-
UniRef90_W9YQB3_24_274	-	-	-	-	E	S	T	E	-	-	-	Q	I	P	L	E	L	L	K	R	P	D	P	I	L	F	F	D	D	V	I	L	Y	-	-	-	-	-	-	-	-	-	-	-	-	-	-	-	-
UniRef90_A0A0B7A290_13_256	-	-	-	-	T	T	S	E	-	-	-	R	I	D	I	E	K	L	K	Q	K	D	P	I	Q	F	Y	E	D	V	L	L	F	-	-	-	-	-	-	-	-	-	-	-	-	-	-	-	-
UniRef90_E2B1X4_12_295	-	-	-	-	E	T	N	E	-	-	-	R	I	D	M	D	K	L	R	Q	R	D	K	I	M	F	Y	H	D	L	T	L	F	-	-	-	-	-	-	-	-	-	-	-	-	-	-	-	-
UniRef90_K7IYT0_15_293	-	-	-	-	D	T	E	E	-	-	-	R	I	D	V	E	K	L	K	R	K	D	K	I	L	F	Y	V	D	L	T	L	F	-	-	-	-	-	-	-	-	-	-	-	-	-	-	-	-
UniRef90_UPI0004628317_5_236	-	-	-	-	P	T	T	E	-	-	-	H	I	D	T	E	K	L	K	A	R	E	Q	I	M	F	F	E	E	V	L	L	F	-	-	-	-	-	-	-	-	-	-	-	-	-	-	-	-
UniRef90_B6Q8T8_23_279	-	-	-	-	P	S	D	V	-	-	-	E	I	P	I	E	L	L	K	R	P	D	P	I	L	F	F	D	D	V	M	L	Y	-	-	-	-	-	-	-	-	-	-	-	-	-	-	-	-
UniRef90_A0A0D1Y791_24_274	-	-	-	-	P	S	T	D	-	-	-	E	I	P	L	E	L	L	K	R	P	D	P	I	L	F	F	D	D	V	I	L	Y	-	-	-	-	-	-	-	-	-	-	-	-	-	-	-	-
UniRef90_V5I6X7_1_244	-	-	-	-	A	T	D	E	-	-	-	R	I	D	I	E	K	L	K	Q	K	E	K	I	L	F	Y	Q	E	L	M	L	Y	-	-	-	-	-	-	-	-	-	-	-	-	-	-	-	-
UniRef90_W9Y8P6_24_274	-	-	-	-	A	S	T	E	-	-	-	P	I	P	L	E	L	L	K	R	P	D	P	I	L	F	F	D	D	V	I	L	Y	-	-	-	-	-	-	-	-	-	-	-	-	-	-	-	-
UniRef90_B7P1M3_7_268	-	-	-	-	D	T	Q	E	-	-	-	R	I	D	M	N	K	L	K	L	R	E	Q	I	V	F	Y	Q	D	I	C	L	F	-	-	-	-	-	-	-	-	-	-	-	-	-	-	-	-
UniRef90_G1X499_28_280	-	-	-	-	E	T	T	D	-	-	-	Q	I	P	L	D	K	L	R	R	Q	D	P	I	L	F	F	D	D	V	M	L	Y	-	-	-	-	-	-	-	-	-	-	-	-	-	-	-	-
UniRef90_C5K3X4_22_271	-	-	-	-	H	S	S	S	-	-	-	P	I	P	I	E	L	L	K	R	P	D	P	I	L	F	F	D	E	V	M	L	Y	-	-	-	-	-	-	-	-	-	-	-	-	-	-	-	-
UniRef90_B8M0Z7_19_274	-	-	-	-	P	S	E	V	-	-	-	E	I	P	I	E	L	L	K	R	P	D	P	I	L	F	F	D	D	V	M	L	Y	-	-	-	-	-	-	-	-	-	-	-	-	-	-	-	-
UniRef90_G3MLB5_4_272	-	-	-	-	E	T	D	E	-	-	-	H	I	D	M	E	K	L	K	K	R	E	Q	I	L	F	Y	Q	D	I	C	L	Y	-	-	-	-	-	-	-	-	-	-	-	-	-	-	-	-
UniRef90_Q0U6I1_20_269	-	-	-	-	P	S	E	S	-	-	-	P	I	P	L	E	L	L	K	R	P	D	P	I	H	F	F	D	E	V	M	L	Y	-	-	-	-	-	-	-	-	-	-	-	-	-	-	-	-
UniRef90_H6C2G6_24_274	-	-	-	-	E	S	T	E	-	-	-	P	I	P	L	E	L	L	K	R	P	D	P	I	L	F	F	D	D	V	I	L	Y	-	-	-	-	-	-	-	-	-	-	-	-	-	-	-	-
UniRef90_C1HDZ9_22_272	-	-	-	-	P	S	S	S	-	-	-	P	I	P	I	E	L	L	K	R	P	D	P	I	L	F	F	D	E	V	M	L	Y	-	-	-	-	-	-	-	-	-	-	-	-	-	-	-	-
UniRef90_A0A072PSH7_30_280	-	-	-	-	P	S	S	E	-	-	-	A	I	P	L	E	L	L	K	R	P	D	P	I	L	F	F	D	D	V	I	L	Y	-	-	-	-	-	-	-	-	-	-	-	-	-	-	-	-
UniRef90_A2QKG0_13_266	-	-	-	-	A	T	T	K	-	-	-	P	I	P	I	E	L	L	K	R	P	D	P	I	L	F	Y	D	D	V	I	L	Y	-	-	-	-	-	-	-	-	-	-	-	-	-	-	-	-
UniRef90_A0A0D2FNH0_21_274	-	-	-	-	E	G	A	E	-	-	-	P	I	P	L	E	L	L	K	R	P	D	P	I	L	F	F	D	D	V	I	L	Y	-	-	-	-	-	-	-	-	-	-	-	-	-	-	-	-
UniRef90_A0A094BM33_89_346	-	-	-	-	P	D	T	E	-	-	-	P	I	P	I	E	L	L	K	R	P	D	P	I	L	H	F	E	E	V	V	L	Y	-	-	-	-	-	-	-	-	-	-	-	-	-	-	-	-
UniRef90_A0A0D1Y7T5_21_274	-	-	-	-	E	G	V	S	-	-	-	P	I	P	L	E	L	L	K	R	P	D	P	I	L	F	F	D	D	V	I	L	Y	-	-	-	-	-	-	-	-	-	-	-	-	-	-	-	-
UniRef90_A7RPF4_4_250	-	-	-	-	P	T	T	D	-	-	-	R	I	D	I	E	K	L	K	V	K	E	K	I	Y	F	Y	E	D	L	V	L	F	-	-	-	-	-	-	-	-	-	-	-	-	-	-	-	-
UniRef90_A0A0D2FFJ3_24_274	-	-	-	-	Q	S	T	E	-	-	-	A	I	P	L	E	L	L	R	R	P	D	P	I	L	F	F	D	D	V	I	L	Y	-	-	-	-	-	-	-	-	-	-	-	-	-	-	-	-
UniRef90_E4ZHN8_26_269	-	-	-	-	P	T	D	S	-	-	-	P	I	P	L	A	L	L	K	R	P	D	P	I	H	F	F	D	E	V	M	L	Y	-	-	-	-	-	-	-	-	-	-	-	-	-	-	-	-
UniRef90_L7LT13_7_289	-	-	-	-	E	T	E	E	-	-	-	R	I	D	L	E	K	L	K	K	R	E	Q	I	L	F	Y	Q	D	V	C	L	Y	E	D	E	L	A	D	H	G	V	A	Q	C	S	V	K	L
UniRef90_W8BFH2_9_270	-	-	-	-	A	S	D	L	-	-	-	S	L	N	K	F	K	L	M	Q	R	E	K	I	L	F	Y	H	D	L	T	L	F	-	-	-	-	-	-	-	-	-	-	-	-	-	-	-	-
UniRef90_W9X8R6_24_274	-	-	-	-	A	A	S	D	-	-	-	A	I	P	F	E	L	L	K	R	P	D	P	I	L	F	F	D	D	V	I	L	Y	-	-	-	-	-	-	-	-	-	-	-	-	-	-	-	-
UniRef90_W7I3S0_32_286	-	-	-	-	A	T	Q	E	-	-	-	Q	I	P	L	D	K	L	R	R	P	D	P	I	L	F	F	D	D	V	M	L	Y	-	-	-	-	-	-	-	-	-	-	-	-	-	-	-	-
UniRef90_G5AQ57_1_210	-	-	-	-	P	T	T	D	-	-	-	H	I	D	T	E	K	L	K	A	R	E	Q	I	K	F	F	E	E	V	L	L	F	-	-	-	-	-	-	-	-	-	-	-	-	-	-	-	-
UniRef90_E9GEG4_12_261	-	-	-	-	A	T	D	L	-	-	-	R	I	D	M	E	K	L	K	Q	K	E	A	I	L	F	F	D	E	I	H	L	Y	-	-	-	-	-	-	-	-	-	-	-	-	-	-	-	-
UniRef90_UPI0003C3587E_9_270	-	-	-	-	K	T	E	Q	-	-	-	Q	L	N	K	F	K	L	M	Q	R	E	K	I	L	F	Y	H	D	L	T	L	F	-	-	-	-	-	-	-	-	-	-	-	-	-	-	-	-
UniRef90_B4JK97_10_273	-	-	-	-	S	T	T	Q	-	-	-	S	L	N	K	M	K	L	M	Q	R	E	N	I	L	F	Y	H	D	L	T	L	Y	-	-	-	-	-	-	-	-	-	-	-	-	-	-	-	-
UniRef90_Q4X263_16_264	-	-	-	-	T	T	T	K	-	-	-	P	I	P	I	E	L	L	K	R	P	D	P	I	L	F	F	D	E	V	I	L	Y	-	-	-	-	-	-	-	-	-	-	-	-	-	-	-	-
UniRef90_C5X056_15_290	-	-	-	-	D	T	N	D	-	-	-	R	I	D	L	V	A	L	S	A	K	E	P	I	L	F	Y	D	E	V	I	L	Y	-	-	-	-	-	-	-	-	-	-	-	-	-	-	-	-
UniRef90_A0A069DQV9_1_255	-	-	-	-	L	T	D	L	-	-	-	T	I	D	K	N	K	L	M	Q	R	E	K	I	L	L	Y	R	K	L	I	L	F	-	-	-	-	-	-	-	-	-	-	-	-	-	-	-	-
UniRef90_B3RY27_12_266	-	-	-	-	S	T	T	Q	-	-	-	R	I	D	I	E	K	L	K	A	K	E	K	I	Y	H	Y	K	S	I	M	L	F	-	-	-	-	-	-	-	-	-	-	-	-	-	-	-	-
UniRef90_A0A0A9D1G6_19_289	-	-	-	-	D	T	D	D	-	-	-	R	I	D	L	V	A	L	S	A	K	E	P	I	L	F	Y	D	E	V	I	L	Y	-	-	-	-	-	-	-	-	-	-	-	-	-	-	-	-
UniRef90_T1FM42_17_253	-	-	-	-	E	T	K	E	-	-	-	E	I	D	M	E	R	L	K	L	K	D	P	I	L	F	Y	A	D	V	A	L	Y	-	-	-	-	-	-	-	-	-	-	-	-	-	-	-	-
UniRef90_M2LGF5_22_271	-	-	-	-	Q	T	T	Q	E	R	F	P	I	R	T	D	L	L	S	R	P	D	P	I	L	F	F	D	T	V	D	L	Y	-	-	-	-	-	-	-	-	-	-	-	-	-	-	-	-
UniRef90_A0A0C3HWS9_25_277	V	L	P	P	Q	I	V	E	-	-	-	P	I	P	I	E	L	L	K	R	P	D	P	I	L	F	F	E	E	V	V	L	Y	-	-	-	-	-	-	-	-	-	-	-	-	-	-	-	-
UniRef90_B3MQI6_10_270	-	-	-	-	A	T	D	Q	-	-	-	T	L	N	K	F	K	L	M	Q	R	E	N	I	I	F	Y	H	D	L	T	L	F	-	-	-	-	-	-	-	-	-	-	-	-	-	-	-	-
UniRef90_B4PYX2_10_270	-	-	-	-	G	T	D	Q	-	-	-	T	L	N	K	F	K	L	M	Q	R	E	N	I	I	F	Y	H	D	L	T	L	F	-	-	-	-	-	-	-	-	-	-	-	-	-	-	-	-
UniRef90_UPI0006237BCE_6_295	-	-	-	-	E	T	N	E	-	-	-	R	I	D	V	D	K	L	R	Q	R	D	K	I	L	F	Y	H	D	L	T	L	F	-	-	-	-	-	-	-	-	-	-	-	-	-	-	-	-
UniRef90_B4NE81_15_268	-	-	-	-	P	T	E	Q	-	-	-	T	L	N	K	F	K	L	M	Q	R	E	N	I	I	F	Y	H	D	L	T	L	Y	-	-	-	-	-	-	-	-	-	-	-	-	-	-	-	-
UniRef90_UPI0005F0ACA2_7_277	-	-	-	-	E	T	N	E	-	-	-	R	I	D	I	D	K	L	K	Q	R	D	K	I	M	F	Y	H	D	L	T	L	F	-	-	-	-	-	-	-	-	-	-	-	-	-	-	-	-
UniRef90_V5G8F4_29_245	-	-	-	-	K	S	E	D	-	-	-	P	I	P	I	E	L	L	K	R	P	D	P	I	L	F	F	D	D	V	V	L	Y	-	-	-	-	-	-	-	-	-	-	-	-	-	-	-	-
UniRef90_S2K4Z0_18_266	-	-	-	-	D	G	P	S	-	-	-	L	V	D	M	D	L	L	R	R	Q	D	P	I	L	F	Y	D	E	N	I	L	Y	-	-	-	-	-	-	-	-	-	-	-	-	-	-	-	-
UniRef90_A0A086TFL7_52_306	-	-	-	-	P	T	G	R	-	-	-	G	I	P	I	D	L	L	K	R	R	D	P	I	L	F	F	D	E	V	V	L	Y	-	-	-	-	-	-	-	-	-	-	-	-	-	-	-	-
UniRef90_A0A0A9X034_29_281	-	-	-	-	M	S	D	T	-	-	-	G	I	D	L	E	V	L	K	K	R	E	Q	I	L	L	Y	K	D	L	M	L	F	-	-	-	-	-	-	-	-	-	-	-	-	-	-	-	-
UniRef90_K1X819_18_274	-	-	-	-	P	N	S	E	-	-	-	P	I	P	I	E	L	L	K	R	P	D	P	I	L	F	F	E	E	V	V	L	Y	-	-	-	-	-	-	-	-	-	-	-	-	-	-	-	-
UniRef90_Q29GW1_11_271	-	-	-	-	S	S	D	M	-	-	-	T	L	N	K	F	K	L	M	Q	R	E	N	I	I	F	Y	T	D	L	T	L	F	-	-	-	-	-	-	-	-	-	-	-	-	-	-	-	-
UniRef90_A7ETJ8_28_276	L	-	-	-	D	N	S	D	-	-	-	P	I	P	I	A	L	L	K	R	Q	D	P	I	L	F	F	E	E	V	V	L	Y	-	-	-	-	-	-	-	-	-	-	-	-	-	-	-	-
UniRef90_A0A094ABV0_18_266	-	-	-	-	P	E	T	E	-	-	-	P	I	P	I	E	L	L	K	R	P	D	P	I	L	H	F	E	E	V	V	L	Y	-	-	-	-	-	-	-	-	-	-	-	-	-	-	-	-
UniRef90_H2Y4E7_1_225	-	-	-	-	K	T	S	E	-	-	-	R	I	D	L	E	K	L	K	K	R	E	K	I	L	Y	F	E	E	M	M	L	F	-	-	-	-	-	-	-	-	-	-	-	-	-	-	-	-
UniRef90_M0TCS0_20_292	-	-	-	-	D	C	D	E	-	-	-	R	I	D	L	A	V	L	S	M	K	E	P	I	L	F	Y	D	E	V	V	L	Y	-	-	-	-	-	-	-	-	-	-	-	-	-	-	-	-
UniRef90_UPI00052F2B71_18_291	-	-	-	-	D	C	D	E	-	-	-	Q	I	D	L	V	A	L	A	S	K	E	T	I	L	F	Y	D	E	V	I	L	Y	-	-	-	-	-	-	-	-	-	-	-	-	-	-	-	-
UniRef90_A0A088AIL1_6_275	-	-	-	-	E	T	N	E	-	-	-	R	I	D	V	D	K	L	K	R	R	D	K	I	L	F	Y	H	D	L	T	L	F	-	-	-	-	-	-	-	-	-	-	-	-	-	-	-	-
UniRef90_A0A0C7C7N8_21_269	-	-	-	-	-	E	T	S	-	-	-	M	I	N	I	E	R	L	K	R	P	E	P	I	L	F	Y	D	E	N	I	L	Y	-	-	-	-	-	-	-	-	-	-	-	-	-	-	-	-
UniRef90_B4M9Y1_10_271	-	-	-	-	L	T	D	Q	-	-	-	T	L	N	K	M	K	L	M	Q	R	E	N	I	L	F	Y	H	D	L	T	L	Y	-	-	-	-	-	-	-	-	-	-	-	-	-	-	-	-
UniRef90_UPI0004AA1DB9_6_260	-	-	-	-	K	T	S	L	-	-	-	Q	I	D	L	E	K	L	K	Q	R	E	K	I	H	F	Y	Q	D	L	I	L	Y	-	-	-	-	-	-	-	-	-	-	-	-	-	-	-	-
UniRef90_W1Q6Z7_78_328	-	-	-	-	D	D	E	M	-	-	-	K	I	P	L	E	K	L	Q	R	Q	D	P	I	L	F	F	D	E	M	V	L	Y	-	-	-	-	-	-	-	-	-	-	-	-	-	-	-	-
UniRef90_U9T7S6_11_258	-	-	-	-	N	S	T	D	-	-	-	R	I	D	M	E	K	L	K	K	V	E	E	I	L	F	Y	D	E	I	D	L	F	-	-	-	-	-	-	-	-	-	-	-	-	-	-	-	-
UniRef90_A0A0F4YM24_22_239	-	-	-	-	P	S	T	V	-	-	-	P	I	P	I	E	L	L	K	R	P	D	P	I	L	F	F	D	D	V	M	L	Y	-	-	-	-	-	-	-	-	-	-	-	-	-	-	-	-
UniRef90_A0A068TMT7_24_288	-	-	-	-	D	C	E	E	-	-	-	Q	L	D	L	V	A	L	A	S	K	E	P	I	L	F	Y	D	E	V	I	L	Y	-	-	-	-	-	-	-	-	-	-	-	-	-	-	-	-
UniRef90_UPI0005CF8DB9_1_212	-	-	-	-	D	T	D	E	-	-	-	C	I	D	I	E	K	L	K	R	K	D	K	I	L	F	Y	V	D	L	T	L	F	-	-	-	-	-	-	-	-	-	-	-	-	-	-	-	-
UniRef90_UPI0005D06E29_15_271	-	-	-	-	P	T	D	E	-	-	-	Q	I	N	F	E	I	L	K	L	K	D	E	I	L	F	Y	H	D	L	T	L	F	-	-	-	-	-	-	-	-	-	-	-	-	-	-	-	-
UniRef90_UPI00053C1707_18_290	-	-	-	-	N	C	E	E	-	-	-	R	I	D	L	A	A	L	S	L	K	E	H	I	L	F	Y	D	E	V	V	L	Y	-	-	-	-	-	-	-	-	-	-	-	-	-	-	-	-
UniRef90_W4VT14_6_247	-	-	-	-	E	T	N	E	-	-	-	R	I	D	I	D	K	L	R	Q	R	D	K	I	M	F	Y	H	D	L	T	L	F	-	-	-	-	-	-	-	-	-	-	-	-	-	-	-	-
UniRef90_L8G8I4_18_275	-	-	-	-	P	E	T	E	-	-	-	P	I	P	I	E	L	L	K	R	P	D	P	I	L	H	F	E	E	V	V	L	Y	-	-	-	-	-	-	-	-	-	-	-	-	-	-	-	-
UniRef90_D5GFN8_17_268	-	-	-	-	Q	T	G	S	-	-	-	E	I	P	F	E	K	L	K	R	P	D	P	I	L	L	F	D	D	V	M	L	Y	-	-	-	-	-	-	-	-	-	-	-	-	-	-	-	-
UniRef90_A0A0B7N1N9_18_266	-	-	-	-	N	G	P	S	-	-	-	L	V	N	V	D	L	L	R	R	Q	D	P	I	L	F	Y	D	Q	N	I	L	Y	-	-	-	-	-	-	-	-	-	-	-	-	-	-	-	-
UniRef90_A0A0C9RYV1_26_297	-	-	-	-	A	C	E	D	-	-	-	H	I	N	M	V	A	V	Q	S	K	D	P	I	L	F	Y	D	E	V	V	L	Y	-	-	-	-	-	-	-	-	-	-	-	-	-	-	-	-
UniRef90_A0A0B1P4V2_28_278	A	Q	E	D	G	S	L	D	-	-	-	L	I	P	V	E	M	L	K	R	P	D	P	I	L	F	Y	E	E	V	V	L	Y	-	-	-	-	-	-	-	-	-	-	-	-	-	-	-	-
UniRef90_Q8VXY4_18_290	-	-	-	-	N	C	E	D	-	-	-	Q	I	D	L	A	A	L	S	L	K	E	P	I	L	F	Y	D	E	V	V	L	Y	-	-	-	-	-	-	-	-	-	-	-	-	-	-	-	-
UniRef90_A1CSI4_29_249	-	-	-	-	P	T	T	K	-	-	-	P	I	P	I	E	L	L	K	R	P	D	P	I	L	F	F	D	E	V	V	L	Y	-	-	-	-	-	-	-	-	-	-	-	-	-	-	-	-
UniRef90_C4Y129_151_413	-	-	-	-	P	T	E	E	-	-	-	K	I	P	L	D	K	L	K	R	P	E	P	I	L	F	Y	D	E	A	I	L	Y	-	-	-	-	-	-	-	-	-	-	-	-	-	-	-	-
UniRef90_G2X7N2_30_278	-	-	-	-	P	T	T	K	-	-	-	E	I	P	L	E	L	L	K	R	R	D	P	I	L	F	F	D	E	V	M	L	Y	-	-	-	-	-	-	-	-	-	-	-	-	-	-	-	-
Input_pdb_SEQRES_A	E	D	E	L	H	D	H	G	V	S	S	L	S	V	K	I	R	V	M	P	S	S	F	F	L	L	L	R	F	F	L	R	I	D	G	V	L	I	R	M	N	D	T	R	L	Y	H	E	-
UniRef90_U3JT72_108_372	E	D	E	L	H	D	H	G	V	S	S	L	S	V	K	V	R	V	M	P	S	S	F	F	V	L	L	R	F	F	L	R	V	D	G	V	L	I	R	M	N	D	T	R	L	H	H	E	-
UniRef90_UPI0003D089D3_4_271	E	D	E	L	H	D	H	G	V	S	S	L	S	V	K	I	R	V	M	P	S	S	F	F	V	L	L	R	F	F	L	R	V	D	G	V	L	I	R	M	N	D	T	R	L	Y	H	E	-
UniRef90_G1NNG2_18_282	E	D	E	L	H	D	H	G	V	S	S	L	S	V	K	I	R	V	M	P	S	S	F	F	V	L	L	R	F	F	L	R	V	D	G	V	L	I	R	M	N	D	T	R	L	H	H	E	-
UniRef90_W5MCN2_7_277	E	D	E	L	H	D	H	G	V	S	M	I	S	V	K	I	R	V	M	P	S	S	F	F	V	L	L	R	F	F	L	R	V	D	G	V	L	I	R	M	N	D	T	R	L	Y	H	E	-
UniRef90_UPI000454BF27_1_270	E	D	E	L	H	D	H	G	V	S	S	L	S	V	K	I	R	V	M	P	S	S	F	F	L	L	L	R	F	F	L	R	I	D	G	V	L	I	R	M	N	D	T	R	L	Y	H	E	-
UniRef90_I3JMB7_8_262	E	D	E	L	H	D	H	G	V	S	M	L	S	V	K	I	R	V	M	P	T	S	F	F	L	L	M	R	F	F	L	R	V	D	G	V	L	I	R	I	N	D	T	R	L	Y	H	E	-
UniRef90_F7E1Y1_1_272	E	D	E	L	H	D	H	G	V	S	S	L	S	V	K	I	R	V	M	P	S	S	F	F	L	L	L	R	F	F	L	R	I	D	G	V	L	I	R	M	N	D	T	R	L	Y	H	E	-
UniRef90_W5KNM8_11_273	E	D	E	L	H	D	H	G	V	S	M	I	S	V	K	I	R	V	M	P	T	S	F	F	V	L	L	R	F	F	L	R	V	D	G	V	M	I	R	I	N	D	T	R	L	Y	H	E	-
UniRef90_G1PJD5_8_281	E	D	E	L	H	D	H	G	V	S	S	L	S	V	K	I	R	V	M	P	S	S	F	F	L	L	L	R	F	F	L	R	I	D	G	V	L	I	R	M	N	D	T	R	L	Y	H	E	-
UniRef90_G1KKH2_5_268	E	D	E	L	H	D	H	G	V	S	S	L	S	V	K	I	R	A	M	P	S	S	F	F	V	L	L	R	F	F	L	R	V	D	G	V	L	I	R	M	N	D	T	R	L	Y	H	E	-
UniRef90_Q5FW12_1_256	E	D	E	L	H	D	H	G	V	S	S	L	S	V	K	I	R	V	M	P	T	S	F	F	L	L	L	R	Y	F	L	R	V	D	G	V	L	I	R	M	N	D	T	R	L	Y	H	E	-
UniRef90_H2LLK9_8_273	E	D	E	L	H	D	H	G	V	S	K	I	S	V	K	I	R	V	M	P	T	S	F	F	L	L	M	R	F	F	L	R	V	D	G	V	L	I	R	I	N	D	T	R	L	Y	H	E	-
UniRef90_UPI00042BDEC1_33_270	E	D	E	L	H	D	H	G	V	S	S	L	S	V	K	I	R	V	M	P	S	S	F	F	V	L	L	R	F	F	L	R	V	D	G	V	L	I	R	M	N	D	T	R	L	Y	H	E	-
UniRef90_H3ABP8_1_265	E	D	E	L	H	D	H	G	V	S	S	L	N	V	K	I	R	V	M	P	S	S	F	F	L	L	L	R	F	F	L	R	V	D	G	V	M	I	R	M	N	D	T	R	L	Y	H	E	-
UniRef90_F7H8M5_1_275	E	D	E	L	H	D	H	G	V	S	S	L	S	V	K	I	R	V	M	P	S	S	F	F	L	L	L	R	F	F	L	R	I	D	G	V	L	I	R	M	N	D	T	R	L	Y	H	E	N
UniRef90_UPI0004445020_1_255	E	D	E	L	H	D	H	G	V	S	M	I	S	V	K	I	R	V	M	P	S	S	F	F	L	L	Q	R	F	F	L	R	V	D	G	V	L	I	R	I	N	D	T	R	V	Y	Y	E	-
UniRef90_UPI0005219ECD_94_332	E	D	E	L	H	D	H	G	V	S	S	L	S	V	K	I	R	V	M	P	S	S	F	F	V	L	L	R	F	F	L	R	V	D	G	V	L	I	R	M	N	D	T	R	L	H	H	E	-
UniRef90_B2XBN7_8_264	E	D	E	L	H	D	H	G	V	S	M	I	S	V	K	I	R	V	M	P	T	S	F	F	L	L	L	R	F	F	L	R	V	D	G	V	L	I	R	I	N	D	T	R	L	Y	H	E	-
UniRef90_V9KQ87_1_259	E	D	E	L	H	D	H	G	V	S	M	L	S	V	K	V	R	V	M	P	S	S	F	F	L	L	L	R	F	F	L	R	V	D	G	V	L	I	R	T	N	D	T	R	I	Y	H	E	-
UniRef90_UPI0001D54F1B_1_251	E	D	E	L	H	D	H	G	V	S	S	L	S	V	K	I	R	V	M	P	S	S	F	F	L	L	L	R	F	F	L	R	I	D	G	V	L	I	R	M	N	D	T	R	L	Y	H	E	-
UniRef90_UPI00054B889A_8_262	E	D	E	L	H	D	H	G	V	S	M	I	N	V	K	I	R	V	M	P	T	S	F	F	L	L	L	R	F	F	L	R	V	D	G	V	L	I	R	I	N	D	T	R	L	Y	H	E	-
UniRef90_H2T0T6_1_270	E	D	E	L	H	D	H	G	V	S	M	L	S	V	K	I	R	V	M	P	T	S	F	F	L	L	L	R	F	F	L	R	V	D	R	V	L	I	R	I	N	D	T	R	L	Y	H	E	-
UniRef90_C3KIX8_8_262	E	D	E	Q	H	D	H	G	V	S	M	I	S	V	K	I	R	V	M	P	T	S	F	F	L	L	L	R	F	F	L	R	V	D	G	V	L	I	R	I	N	D	T	R	L	Y	H	E	-
UniRef90_UPI00049614E4_1_255	E	D	E	L	H	D	H	G	V	S	M	I	S	V	K	I	R	V	M	P	T	S	F	F	L	L	L	R	F	F	L	R	V	D	G	V	L	I	R	I	N	D	T	R	L	Y	H	E	-
UniRef90_Q6PFK5_4_269	E	D	E	L	H	D	H	G	V	S	M	I	S	V	K	I	R	V	M	P	S	S	F	F	L	L	L	R	F	F	L	R	V	D	G	V	L	I	R	I	N	D	T	R	L	Y	H	E	-
UniRef90_UPI000350A605_35_272	E	D	E	L	H	D	H	G	V	S	S	L	S	V	K	I	R	V	M	P	S	S	F	F	L	L	L	R	F	F	L	R	I	D	G	V	L	I	R	M	N	D	T	R	L	Y	H	E	-
UniRef90_C3YXK4_28_290	E	D	E	L	A	D	N	G	C	S	T	L	S	V	K	I	R	V	M	P	T	S	F	F	L	L	M	R	F	F	L	R	V	D	N	V	I	I	R	V	H	D	T	R	L	Y	H	E	-
UniRef90_UPI0004964C92_8_269	E	D	E	L	H	D	H	G	V	S	M	I	S	V	K	I	R	V	M	P	T	S	F	F	L	L	L	R	F	F	L	R	V	D	G	V	L	I	R	I	N	D	T	R	L	Y	Y	E	-
UniRef90_UPI0005405478_1_240	E	D	E	L	H	D	H	G	V	S	S	L	S	V	K	I	-	-	-	-	-	-	-	-	-	-	-	-	-	-	-	-	-	-	-	-	-	-	-	-	-	-	-	-	-	-	-	-	-
UniRef90_UPI0003593D1D_17_264	E	D	E	L	S	D	N	G	T	S	M	L	N	V	K	V	R	V	M	P	S	C	F	F	L	L	M	R	F	F	V	R	V	D	Q	V	F	I	R	V	N	D	T	R	I	Y	H	E	-
UniRef90_F6ZBY5_9_257	E	D	E	L	A	D	N	G	S	A	Q	L	T	V	K	I	R	V	M	T	S	C	F	F	L	L	M	R	F	F	L	R	V	D	G	V	L	S	R	I	Y	D	T	R	W	Y	H	E	-
UniRef90_Q16M33_19_290	E	D	E	L	H	D	H	G	I	S	V	L	S	V	K	V	R	V	M	P	S	G	F	Y	I	L	L	R	F	F	L	R	V	D	H	V	L	I	R	I	N	D	T	R	F	H	Y	E	-
UniRef90_E9ILR5_52_335	E	D	E	L	H	D	N	G	I	A	V	S	S	V	K	I	R	V	M	P	S	S	F	F	I	L	L	R	Y	F	L	R	I	D	N	V	M	L	R	I	N	D	T	R	I	Y	H	E	-
UniRef90_D1ZZJ5_16_276	E	D	E	L	H	D	N	G	I	S	S	C	T	I	K	I	R	V	M	P	S	S	Y	F	I	L	L	R	F	F	L	R	V	D	N	V	M	L	R	V	N	D	T	R	L	Y	H	E	-
UniRef90_R0IFM9_25_273	E	D	E	L	A	D	N	G	I	A	M	L	S	C	K	V	R	V	M	P	Q	R	L	L	L	L	V	R	F	F	M	R	L	D	D	V	V	F	R	M	R	D	T	R	I	F	I	E	-
UniRef90_K7FBD0_1_206	E	D	E	L	H	D	H	G	V	S	S	L	N	V	K	I	R	V	M	P	S	S	F	F	V	L	L	R	F	F	L	R	V	D	G	V	L	I	R	M	N	D	T	R	L	Y	H	E	-
UniRef90_A0A026W3N4_6_293	E	D	E	L	H	D	N	G	I	A	A	S	S	V	K	I	R	V	M	P	S	S	F	F	I	L	L	R	Y	F	L	R	I	D	N	V	M	L	R	I	N	D	T	R	I	Y	H	E	-
UniRef90_UPI000258EA9C_6_275	E	D	E	L	H	D	N	G	I	A	V	C	S	V	K	I	R	V	M	P	T	S	F	F	I	L	L	R	Y	F	L	R	I	D	G	V	M	L	R	I	N	D	T	R	I	Y	H	E	-
UniRef90_E0VH67_10_274	E	D	E	L	H	D	N	G	T	A	L	L	S	V	K	I	R	V	M	P	T	C	F	F	I	L	L	R	F	F	L	R	V	D	N	V	L	I	K	I	N	D	T	R	L	Y	H	E	-
UniRef90_K1QTB5_84_340	E	D	E	L	A	D	N	G	T	S	L	L	N	V	R	M	R	V	M	P	S	G	F	F	I	L	L	R	F	F	M	R	V	D	N	V	M	I	R	V	N	D	T	R	L	H	Y	Q	-
UniRef90_A0A084W719_23_283	E	D	E	L	H	D	H	G	I	S	L	L	S	V	K	V	R	V	M	P	S	G	F	Y	I	L	L	R	F	F	L	R	V	D	G	V	L	I	R	M	N	D	T	R	F	H	Y	E	-
UniRef90_UPI0005124986_1_228	-	-	-	-	-	-	-	-	-	-	-	-	-	-	-	-	R	V	M	P	S	S	F	F	L	L	L	R	F	F	L	R	I	D	G	V	L	I	R	M	N	D	T	R	L	Y	H	E	-
UniRef90_W4YB64_17_260	E	D	E	L	A	D	N	G	C	A	I	L	T	V	K	M	R	V	M	Q	T	S	F	F	L	L	M	R	F	F	L	R	V	D	G	V	L	V	R	I	N	D	T	R	C	Y	H	E	-
UniRef90_W5J762_27_287	E	D	E	L	H	D	H	G	I	S	L	L	S	V	K	V	R	V	M	P	S	G	F	Y	L	L	Q	R	F	F	L	R	V	D	G	V	L	I	R	V	H	E	T	R	F	H	Y	E	-
UniRef90_U1HGD5_20_274	E	D	E	L	A	D	N	G	I	A	M	L	S	C	K	V	R	V	M	P	S	R	M	L	L	L	C	R	F	F	M	R	L	D	N	V	M	L	R	L	R	D	T	R	V	Y	V	D	-
UniRef90_B2WML3_25_268	E	D	E	L	A	D	N	G	I	A	M	L	S	C	K	I	R	V	M	P	Q	R	L	L	L	L	V	R	F	F	M	R	L	D	D	V	V	F	R	I	R	D	T	R	I	F	V	E	-
UniRef90_Q5TTX3_24_284	E	D	E	L	H	D	H	G	I	S	L	L	S	V	K	V	R	V	M	P	S	G	F	Y	V	L	L	R	F	F	L	R	V	D	N	V	L	L	R	S	N	D	T	R	F	H	Y	E	-
UniRef90_UPI00022C9E99_6_275	E	D	E	L	H	D	N	G	I	A	V	C	S	V	K	I	R	V	M	P	T	S	F	F	I	L	L	R	Y	F	L	R	I	D	G	V	M	L	R	I	N	D	T	R	L	Y	H	E	-
UniRef90_W6ZM39_16_268	E	D	E	L	A	D	N	G	I	A	M	L	S	C	K	V	R	V	M	P	Q	R	L	L	L	L	V	R	F	F	M	R	L	D	D	V	V	F	R	I	R	D	T	R	I	F	I	E	-
UniRef90_T1J0R9_16_283	E	D	E	L	A	D	H	G	A	S	S	C	T	I	K	I	R	V	M	P	S	G	F	F	V	L	H	R	F	Y	L	R	V	D	D	V	L	I	R	I	N	D	T	R	L	H	Y	E	-
UniRef90_UPI0003333AC2_1_220	E	D	E	L	H	D	H	G	V	S	S	L	S	V	K	I	R	V	M	P	S	S	F	F	L	L	L	R	F	F	L	R	I	D	G	V	L	I	R	M	N	D	T	R	L	Y	H	E	-
UniRef90_UPI0004CD6C32_6_291	E	D	E	L	H	D	N	G	I	A	S	L	S	V	K	I	R	V	M	P	G	S	L	F	I	L	L	R	Y	F	L	R	I	D	N	V	M	L	R	I	N	D	T	R	I	Y	H	E	-
UniRef90_R7TW14_11_274	E	D	E	L	H	D	N	G	C	S	I	L	S	V	K	M	R	V	M	P	N	F	F	F	V	L	L	R	Q	F	M	R	V	D	N	V	L	I	R	I	N	D	T	R	L	F	H	E	-
UniRef90_V3ZVF7_11_256	E	D	E	L	S	D	N	G	S	S	M	L	N	C	K	I	R	V	M	P	S	S	F	F	I	L	L	R	F	Y	M	R	V	D	D	V	I	V	R	V	N	D	T	R	L	Y	Y	E	-
UniRef90_T2MI27_4_246	E	D	E	L	A	D	H	G	M	V	T	L	S	V	K	I	R	V	M	P	S	S	F	F	A	L	Q	R	F	F	L	R	V	D	G	V	I	I	R	M	N	D	T	R	L	Y	Y	E	-
UniRef90_S7ZFM8_4_257	E	D	E	L	A	D	N	G	I	A	M	L	S	C	K	I	R	V	M	P	G	R	L	L	L	L	S	R	F	F	M	R	L	D	N	V	L	I	R	L	R	D	T	R	V	Y	V	D	-
UniRef90_UPI000529428A_10_209	E	D	E	L	H	D	H	G	V	S	S	L	S	V	K	I	R	V	M	P	S	S	F	F	V	L	L	R	F	F	L	R	V	D	G	V	L	I	R	M	N	D	T	R	L	H	H	E	-
UniRef90_N6U713_15_272	E	D	E	L	H	D	N	G	I	S	S	C	T	I	K	I	R	V	M	P	S	S	F	F	I	L	L	R	F	F	L	R	V	D	G	V	M	V	R	V	N	D	T	R	V	F	H	D	-
UniRef90_A0A0C9Q9S8_18_294	E	D	E	L	H	D	H	G	V	V	S	L	S	V	K	I	R	V	M	P	G	S	F	F	I	L	L	R	Y	F	L	R	I	D	N	V	M	L	K	I	N	D	T	R	L	Y	H	E	-
UniRef90_UPI00053CBE68_5_226	-	-	-	-	-	-	-	-	-	-	-	-	-	-	-	-	R	V	M	P	S	S	F	F	V	L	L	R	F	F	L	R	V	D	G	V	L	I	R	M	N	D	T	R	L	H	H	E	-
UniRef90_E2BGM5_6_278	E	D	E	L	H	D	N	G	I	A	V	N	S	V	K	I	R	V	M	P	S	S	F	F	I	L	L	R	Y	F	L	R	I	D	N	V	M	L	R	I	N	D	T	R	I	Y	H	E	-
UniRef90_UPI0006260AEF_6_276	E	D	E	L	H	D	N	G	I	A	V	C	S	V	K	I	R	V	M	P	S	S	F	F	V	L	L	R	Y	F	L	R	V	D	N	V	M	L	R	I	N	D	T	R	L	F	Y	E	-
UniRef90_C5PHM4_26_282	E	D	E	L	A	D	N	G	I	S	M	L	S	C	K	I	R	V	M	P	S	C	L	L	L	L	C	R	F	F	M	R	L	D	N	V	L	F	R	L	R	D	T	R	I	F	I	D	-
UniRef90_W6PSS5_15_266	E	D	E	L	A	D	N	G	I	T	M	L	S	C	K	I	R	V	M	P	G	R	L	L	L	L	T	R	F	F	M	R	L	D	H	V	L	I	R	L	R	D	T	R	V	Y	V	D	-
UniRef90_A0A0E9NG42_14_268	E	D	E	L	H	D	N	G	A	S	L	L	N	V	R	V	R	V	M	P	Q	R	M	L	L	L	A	R	L	F	M	R	L	D	G	V	V	C	R	I	R	D	T	R	V	Y	V	D	-
UniRef90_UPI0001CBC262_10_280	E	D	E	L	A	D	N	G	V	A	F	L	N	I	K	I	R	V	M	Q	S	S	F	F	L	L	M	R	F	F	L	R	V	D	D	V	I	I	R	I	N	D	N	R	L	Y	H	E	-
UniRef90_S8A579_30_288	E	D	E	L	A	D	N	G	M	S	I	L	S	V	K	I	R	V	M	P	A	R	L	L	L	L	A	R	F	Y	M	R	L	D	D	V	V	F	R	I	R	D	T	R	V	F	V	E	-
UniRef90_E5R209_26_272	E	D	E	L	A	D	N	G	I	T	M	L	S	C	K	I	R	V	M	P	T	C	L	L	L	L	T	R	M	F	M	R	L	D	N	V	L	F	R	L	R	D	T	R	V	F	V	D	-
UniRef90_UPI000625575A_6_292	E	D	E	L	H	D	N	G	I	A	V	C	S	V	K	I	R	V	M	P	S	S	F	F	V	L	L	R	Y	F	L	R	V	D	N	V	M	L	R	V	H	D	T	R	I	Y	H	E	-
UniRef90_V9DGA2_24_274	E	D	E	L	A	D	N	G	I	T	M	L	S	C	K	I	R	V	M	P	A	R	L	L	L	L	C	R	F	F	M	R	L	D	N	V	L	V	R	L	R	D	T	R	V	Y	V	D	-
UniRef90_A0A0D1YI00_34_284	E	D	E	L	A	D	N	G	I	T	M	V	S	C	K	V	R	V	M	P	A	R	L	L	L	L	C	R	F	F	M	R	L	D	N	V	M	L	R	L	R	D	T	R	V	Y	V	D	-
UniRef90_W9YQB3_24_274	E	D	E	L	A	D	N	G	I	A	M	L	S	C	K	I	R	V	M	P	A	R	L	L	L	L	C	R	F	F	M	R	L	D	N	V	V	L	R	V	R	D	T	R	V	Y	I	D	-
UniRef90_A0A0B7A290_13_256	E	D	E	L	S	D	N	G	T	S	M	L	N	V	K	V	R	V	M	P	T	S	F	F	V	L	M	R	L	F	V	R	V	D	Q	V	L	I	R	I	N	E	T	R	L	Y	H	E	-
UniRef90_E2B1X4_12_295	E	D	E	L	H	D	N	G	I	A	V	N	S	V	K	I	R	V	M	P	T	S	F	F	I	L	L	R	Y	F	L	R	I	D	N	V	M	L	R	I	N	D	T	R	I	Y	H	E	-
UniRef90_K7IYT0_15_293	E	D	E	L	H	D	N	G	I	A	S	L	S	V	K	M	R	V	M	P	G	T	L	Y	I	L	L	R	Y	F	L	R	I	D	N	V	M	L	R	V	N	D	T	R	I	Y	H	E	-
UniRef90_UPI0004628317_5_236	E	D	E	L	H	D	H	G	V	S	S	L	S	V	K	I	-	-	-	-	-	-	-	-	-	-	-	-	-	-	-	-	-	-	-	-	-	-	-	-	-	-	-	-	-	-	-	-	-
UniRef90_B6Q8T8_23_279	E	D	E	L	A	D	N	G	I	S	M	L	S	C	K	I	R	V	M	P	D	R	L	L	L	L	A	R	F	F	M	R	L	D	N	V	V	F	R	L	R	D	T	R	I	Y	V	D	-
UniRef90_A0A0D1Y791_24_274	E	D	E	L	A	D	N	G	I	T	M	L	S	C	K	I	R	V	M	P	S	R	L	L	L	L	C	R	F	F	M	R	L	D	N	V	L	L	R	L	R	D	T	R	I	Y	I	D	-
UniRef90_V5I6X7_1_244	E	D	E	L	H	D	N	G	I	S	S	C	T	I	K	I	R	V	M	P	S	S	F	F	V	L	L	R	F	F	L	R	V	D	N	V	M	V	R	I	N	D	T	R	V	F	H	D	-
UniRef90_W9Y8P6_24_274	E	D	E	L	A	D	N	G	I	T	M	L	S	C	K	I	R	V	M	P	A	R	L	L	L	L	C	R	F	F	M	R	L	D	N	V	M	L	R	L	R	D	T	R	V	Y	I	D	-
UniRef90_B7P1M3_7_268	E	D	E	L	A	D	H	G	V	A	Q	C	S	V	K	M	R	I	M	K	N	N	F	F	V	L	L	R	Y	F	L	R	I	D	N	V	L	L	R	M	N	D	T	R	F	Y	H	E	-
UniRef90_G1X499_28_280	E	D	E	L	A	D	N	G	M	S	I	L	S	V	K	V	R	V	M	P	A	R	L	L	L	L	A	R	F	Y	M	R	L	D	D	V	V	F	R	I	R	D	T	R	V	F	V	E	-
UniRef90_C5K3X4_22_271	E	D	E	L	A	D	N	G	I	A	M	L	S	C	K	I	R	V	M	P	S	R	L	L	L	L	S	R	F	F	M	R	L	D	N	V	L	V	R	L	R	D	T	R	I	Y	V	D	-
UniRef90_B8M0Z7_19_274	E	D	E	L	A	D	N	G	I	S	M	L	S	C	K	I	R	V	M	P	D	R	L	L	L	L	A	R	F	F	M	R	L	D	N	V	V	F	R	L	R	D	T	R	V	Y	V	D	-
UniRef90_G3MLB5_4_272	E	D	E	L	A	D	H	G	V	A	Q	S	S	V	K	M	R	I	M	K	N	S	F	F	V	L	L	R	Y	F	L	R	V	D	N	V	L	I	R	I	N	D	T	R	Y	Y	H	E	-
UniRef90_Q0U6I1_20_269	E	D	E	L	A	D	N	G	I	A	M	L	S	C	K	I	R	V	M	P	A	R	L	L	L	L	V	R	F	F	M	R	L	D	D	V	V	F	R	I	R	D	T	R	V	Y	V	E	-
UniRef90_H6C2G6_24_274	E	D	E	L	A	D	N	G	I	T	M	L	S	C	K	I	R	V	M	P	A	R	L	L	L	L	C	R	F	F	M	R	L	D	N	V	M	L	R	I	R	D	T	R	V	Y	V	D	-
UniRef90_C1HDZ9_22_272	E	D	E	L	A	D	N	G	I	A	M	L	S	C	K	I	R	V	M	P	S	R	L	L	L	L	S	R	F	F	M	R	L	D	N	V	L	F	R	L	R	D	T	R	V	Y	V	D	-
UniRef90_A0A072PSH7_30_280	E	D	E	L	A	D	N	G	I	T	M	V	S	C	K	I	R	I	M	P	A	R	L	L	L	L	C	R	F	F	M	R	L	D	N	V	L	L	R	L	R	D	T	R	I	Y	I	D	-
UniRef90_A2QKG0_13_266	E	D	E	L	A	D	N	G	I	T	M	L	S	C	K	I	R	V	M	P	S	R	L	L	L	L	T	R	F	F	M	R	L	D	N	V	L	F	R	L	R	D	T	R	V	Y	V	G	-
UniRef90_A0A0D2FNH0_21_274	E	D	E	L	A	D	N	G	I	T	M	L	S	C	K	I	R	V	M	P	A	R	L	L	L	L	C	R	F	F	M	R	L	D	N	V	M	L	R	L	R	D	T	R	V	Y	V	D	-
UniRef90_A0A094BM33_89_346	E	S	E	L	D	D	N	G	I	S	L	Y	S	I	K	L	R	V	M	P	E	R	M	L	I	L	A	R	N	F	M	R	L	D	N	V	L	I	R	I	R	D	T	R	V	Y	I	D	-
UniRef90_A0A0D1Y7T5_21_274	E	D	E	L	A	D	N	G	I	T	M	L	S	C	K	I	R	V	M	P	A	R	L	L	L	L	C	R	F	F	M	R	L	D	N	V	L	L	R	L	R	D	T	R	V	Y	I	D	-
UniRef90_A7RPF4_4_250	E	D	E	L	A	D	N	G	T	A	K	L	N	V	K	M	R	V	M	Q	S	S	L	F	L	L	L	R	F	F	L	R	V	D	N	V	M	V	R	I	N	D	T	R	L	Y	H	E	-
UniRef90_A0A0D2FFJ3_24_274	E	D	E	L	A	D	N	G	I	T	M	L	S	C	K	I	R	I	M	P	A	R	L	L	L	L	C	R	F	F	M	R	L	D	N	V	L	L	R	L	R	D	T	R	V	Y	I	D	-
UniRef90_E4ZHN8_26_269	E	D	E	L	A	D	N	G	I	A	M	L	S	C	K	I	R	V	M	P	Q	R	L	L	L	L	V	R	F	F	M	R	L	D	D	V	V	F	R	I	R	D	T	R	I	F	V	E	-
UniRef90_L7LT13_7_289	E	D	E	L	A	D	H	G	V	A	Q	C	S	V	K	L	R	I	M	K	N	S	F	F	V	L	L	R	Y	F	L	R	V	D	N	V	L	I	R	M	N	D	T	R	F	Y	H	E	-
UniRef90_W8BFH2_9_270	E	D	E	L	H	D	N	G	I	S	S	C	S	V	K	I	R	V	M	P	S	G	F	F	I	L	L	R	H	F	L	R	V	D	N	V	L	L	K	M	H	D	T	R	F	H	Y	E	-
UniRef90_W9X8R6_24_274	E	D	E	L	A	D	N	G	I	A	M	L	S	C	K	I	R	V	M	P	A	R	L	L	L	L	C	R	F	F	M	R	L	D	N	V	V	V	R	L	R	D	T	R	L	Y	I	D	-
UniRef90_W7I3S0_32_286	E	D	E	L	A	D	N	G	M	S	I	L	S	V	K	V	R	V	M	P	A	R	L	L	L	L	A	R	F	Y	M	R	L	D	D	V	V	F	R	I	R	D	T	R	V	F	V	E	-
UniRef90_G5AQ57_1_210	E	D	E	L	H	D	H	G	V	S	S	L	S	V	K	I	-	-	-	-	-	-	-	-	-	-	-	-	-	-	-	-	-	-	-	-	-	-	-	-	-	-	-	-	-	-	-	-	-
UniRef90_E9GEG4_12_261	E	D	E	L	A	D	H	G	C	A	S	F	S	I	K	V	R	A	M	P	S	G	F	F	V	L	L	R	F	Y	L	R	V	D	D	V	L	I	R	I	N	D	T	R	L	Y	Y	E	-
UniRef90_UPI0003C3587E_9_270	E	D	E	L	H	D	N	G	I	S	S	C	S	V	K	I	R	V	M	P	S	G	F	F	I	L	L	R	H	F	L	R	V	D	N	V	L	L	K	I	H	D	T	R	F	H	Y	E	-
UniRef90_B4JK97_10_273	E	D	E	L	H	D	H	G	I	S	A	L	S	V	R	I	R	V	M	P	S	G	F	F	V	L	L	R	H	F	L	R	I	D	D	V	L	I	R	M	H	D	T	R	Y	H	C	E	-
UniRef90_Q4X263_16_264	E	D	E	L	A	D	N	G	I	A	M	L	S	C	K	I	R	V	M	P	D	R	L	L	L	L	S	R	F	F	M	R	L	D	N	V	L	F	R	L	R	D	T	R	L	Y	V	D	-
UniRef90_C5X056_15_290	E	D	E	L	A	D	N	G	I	S	F	L	T	V	R	V	R	V	M	P	T	G	W	F	L	L	L	R	F	W	L	R	V	D	G	V	L	M	R	L	R	E	T	R	L	H	C	S	-
UniRef90_A0A069DQV9_1_255	E	D	E	L	H	D	N	G	T	S	F	C	S	V	R	I	R	V	M	P	S	G	F	F	I	L	L	R	Y	F	L	R	V	D	G	V	I	I	S	V	N	D	A	R	I	Y	H	E	-
UniRef90_B3RY27_12_266	E	D	E	L	A	D	N	G	C	A	W	M	N	A	K	V	R	V	M	P	G	Y	V	F	F	L	L	R	F	F	L	R	V	D	N	V	L	A	R	V	Y	D	T	R	L	Y	H	Q	-
UniRef90_A0A0A9D1G6_19_289	E	D	E	L	A	D	S	G	I	S	F	L	T	V	R	V	R	V	M	P	T	G	W	F	L	L	L	H	F	W	L	R	V	D	G	V	L	M	R	L	K	D	T	R	L	Y	C	S	-
UniRef90_T1FM42_17_253	E	D	E	L	H	D	C	G	C	S	T	I	S	V	K	I	R	T	M	P	T	Y	F	F	I	L	L	R	F	Y	L	R	V	D	D	V	L	V	R	V	N	D	T	R	I	F	H	E	-
UniRef90_M2LGF5_22_271	E	D	E	L	A	D	N	G	I	A	L	L	S	V	K	L	R	V	M	P	E	R	L	L	I	L	S	R	F	F	L	R	L	D	G	V	I	V	R	I	R	D	T	R	V	Y	V	E	-
UniRef90_A0A0C3HWS9_25_277	E	S	E	L	D	D	N	G	I	S	M	L	S	C	K	L	R	V	M	P	D	R	M	L	V	L	C	R	L	F	M	R	L	D	D	V	I	V	R	I	R	D	T	R	I	Y	V	E	-
UniRef90_B3MQI6_10_270	E	D	E	L	H	D	H	G	I	S	V	M	S	V	R	I	R	V	M	P	S	G	F	F	I	L	L	R	H	F	L	R	V	D	D	V	L	I	R	M	H	D	T	R	F	H	H	E	-
UniRef90_B4PYX2_10_270	E	D	E	L	H	D	H	G	I	S	V	M	S	V	R	I	R	V	M	P	S	G	F	F	I	L	L	R	H	F	L	R	V	D	D	V	L	I	R	M	H	D	T	R	F	H	H	E	-
UniRef90_UPI0006237BCE_6_295	E	D	E	L	H	D	N	G	I	A	V	S	S	V	K	I	R	V	M	P	S	S	F	F	I	L	L	R	Y	F	L	R	I	D	N	V	M	L	R	I	N	D	T	R	V	Y	H	E	-
UniRef90_B4NE81_15_268	E	D	E	L	H	D	H	G	I	S	V	M	S	V	R	I	R	V	M	P	S	G	F	F	I	L	L	R	Q	F	L	R	V	D	D	V	L	I	R	M	H	D	T	R	F	H	H	E	-
UniRef90_UPI0005F0ACA2_7_277	E	D	E	L	H	D	N	G	I	A	V	S	S	V	K	I	R	V	M	P	G	S	F	F	I	L	L	R	Y	F	L	R	I	D	N	V	M	L	R	I	N	D	T	R	I	Y	H	E	-
UniRef90_V5G8F4_29_245	E	D	E	L	A	D	N	G	I	A	M	F	S	C	K	I	R	V	M	P	A	R	L	L	L	L	A	R	F	F	M	R	L	D	N	V	I	V	R	I	R	D	T	R	V	Y	V	D	-
UniRef90_S2K4Z0_18_266	E	D	E	L	A	D	N	G	T	A	M	L	T	I	R	L	R	V	M	P	S	C	F	L	V	L	Q	R	F	F	L	R	V	D	D	V	L	F	R	I	N	D	T	R	L	Y	Y	E	-
UniRef90_A0A086TFL7_52_306	E	S	E	L	D	D	N	G	I	S	I	Y	S	A	K	L	R	V	H	E	K	R	M	L	L	L	C	R	L	F	M	R	L	D	N	V	I	V	R	I	R	D	T	R	V	Y	V	D	-
UniRef90_A0A0A9X034_29_281	E	D	E	L	H	D	N	G	V	A	V	C	N	V	R	M	R	V	M	P	S	G	F	F	V	L	L	R	Y	F	L	R	V	D	G	V	L	I	A	A	N	D	T	R	I	Y	H	D	-
UniRef90_K1X819_18_274	E	S	E	L	D	D	N	G	I	S	I	F	S	C	K	L	R	V	M	P	D	R	M	L	L	L	C	R	L	F	M	R	L	D	K	V	L	V	R	I	R	D	T	R	I	Y	V	D	-
UniRef90_Q29GW1_11_271	E	D	E	L	H	D	H	G	I	S	V	M	S	V	R	I	R	V	M	P	S	G	F	F	I	L	L	R	H	F	L	R	V	D	D	V	V	M	R	M	Y	D	T	R	F	H	H	E	-
UniRef90_A7ETJ8_28_276	E	S	E	L	D	D	N	G	I	S	V	F	S	C	K	L	R	V	M	P	D	R	M	L	L	L	C	R	L	F	M	R	L	D	N	V	L	I	R	I	R	D	T	R	I	Y	V	D	-
UniRef90_A0A094ABV0_18_266	E	S	E	L	D	D	N	G	I	S	L	Y	S	I	K	L	R	V	M	P	E	R	M	L	I	L	A	R	N	F	M	R	L	D	N	V	L	V	R	I	R	D	T	R	V	Y	I	D	-
UniRef90_H2Y4E7_1_225	E	D	E	L	A	D	N	G	S	A	Q	L	T	I	K	I	R	V	M	P	S	C	F	F	L	L	M	R	F	F	L	R	V	D	G	V	L	S	R	I	F	D	T	R	W	Y	H	E	-
UniRef90_M0TCS0_20_292	E	D	E	L	A	D	N	G	V	S	L	L	T	V	K	V	R	V	M	P	S	C	W	F	L	L	L	R	Y	W	L	R	V	D	G	V	L	M	R	L	R	D	T	R	V	Y	C	S	-
UniRef90_UPI00052F2B71_18_291	E	D	E	L	A	D	N	G	V	S	L	L	T	V	K	V	R	V	M	P	S	S	W	F	L	L	L	R	F	W	L	R	V	D	G	V	L	V	R	L	R	D	T	R	M	Y	C	T	-
UniRef90_A0A088AIL1_6_275	E	D	E	L	H	D	N	G	I	A	V	C	S	V	K	I	R	V	M	P	N	S	F	F	I	L	L	R	Y	F	L	R	I	D	G	V	M	L	R	I	N	D	T	R	L	Y	H	E	-
UniRef90_A0A0C7C7N8_21_269	E	D	E	L	A	D	N	G	T	A	M	L	T	I	R	L	R	V	M	P	S	C	F	L	V	L	Q	R	F	F	M	R	V	D	N	V	L	F	R	I	N	D	T	R	L	Y	H	E	-
UniRef90_B4M9Y1_10_271	E	D	E	L	H	D	H	G	I	S	V	M	S	V	R	I	R	V	M	P	S	G	F	F	V	L	L	R	H	F	L	R	I	D	D	V	L	I	R	M	H	D	T	R	F	H	W	E	-
UniRef90_UPI0004AA1DB9_6_260	E	D	E	L	H	D	N	G	I	A	K	C	S	V	K	I	R	V	M	S	S	G	F	F	I	L	L	R	F	F	L	R	V	D	D	V	L	V	R	M	N	D	T	R	L	Y	H	E	-
UniRef90_W1Q6Z7_78_328	E	D	E	L	G	D	N	G	I	S	V	L	S	I	K	I	R	V	M	H	S	C	L	L	L	L	Q	R	L	F	V	R	V	D	N	V	L	L	R	I	C	D	T	R	V	Y	I	D	-
UniRef90_U9T7S6_11_258	E	D	E	L	A	D	N	G	T	A	I	I	N	V	K	I	R	V	M	P	S	G	F	Y	I	L	Q	R	F	F	L	R	V	D	E	V	L	F	R	M	N	D	T	R	V	Y	H	E	-
UniRef90_A0A0F4YM24_22_239	E	D	E	L	A	D	N	G	V	S	M	L	S	C	K	I	R	V	M	P	E	R	L	L	L	L	S	R	F	F	M	R	L	D	N	V	V	F	R	L	R	D	T	R	V	Y	I	D	-
UniRef90_A0A068TMT7_24_288	E	D	E	L	A	D	N	G	V	S	L	L	T	V	K	V	R	V	M	P	S	S	W	F	L	L	L	R	F	W	L	R	V	D	G	V	L	M	R	L	R	D	T	R	I	H	C	M	-
UniRef90_UPI0005CF8DB9_1_212	E	D	E	L	H	D	N	G	I	A	S	L	S	V	K	M	R	V	M	P	G	T	Y	F	I	L	L	R	Y	F	L	R	I	D	K	V	M	L	R	I	N	D	T	R	I	Y	H	E	-
UniRef90_UPI0005D06E29_15_271	E	D	E	L	H	D	H	G	V	S	K	L	S	V	K	I	R	V	M	P	S	Y	W	Y	V	L	L	R	Y	F	L	R	V	D	E	V	L	V	R	S	H	E	T	R	L	F	H	Q	-
UniRef90_UPI00053C1707_18_290	E	D	E	L	A	D	N	G	V	S	L	L	T	V	K	V	R	V	M	P	S	S	W	F	L	L	L	R	F	W	L	R	V	D	G	V	L	M	R	L	R	D	T	R	V	Y	C	V	-
UniRef90_W4VT14_6_247	E	D	E	L	H	D	N	G	I	A	V	N	S	V	K	I	R	V	M	P	T	S	F	F	I	L	L	R	Y	F	L	R	I	D	N	V	M	L	R	I	N	D	T	R	I	Y	H	E	-
UniRef90_L8G8I4_18_275	E	S	E	L	D	D	N	G	I	S	L	Y	S	I	K	L	R	I	M	P	E	R	M	L	I	L	A	R	N	F	M	R	L	D	N	V	L	V	R	I	R	D	T	R	V	Y	I	D	-
UniRef90_D5GFN8_17_268	E	D	E	L	A	D	N	G	I	S	I	L	S	V	K	I	R	V	M	P	E	R	L	L	I	L	Q	R	F	F	M	R	L	D	G	V	L	F	R	L	R	D	T	R	L	F	I	E	-
UniRef90_A0A0B7N1N9_18_266	E	D	E	L	A	D	N	G	T	A	M	L	T	I	R	L	R	V	M	P	T	C	F	L	I	L	Q	R	F	F	L	R	V	D	D	V	L	F	R	I	N	D	T	R	L	Y	H	E	-
UniRef90_A0A0C9RYV1_26_297	E	D	E	L	A	D	N	G	V	S	L	L	T	V	K	V	R	V	M	P	T	C	W	F	L	L	L	R	F	W	L	R	V	D	G	V	L	M	R	V	R	D	T	R	I	Y	C	A	-
UniRef90_A0A0B1P4V2_28_278	E	S	E	L	D	D	N	G	I	S	L	L	N	C	K	V	R	V	M	P	D	R	M	L	L	L	C	R	L	Y	M	R	V	D	N	V	I	I	R	I	R	D	T	R	I	Y	V	D	-
UniRef90_Q8VXY4_18_290	E	D	E	L	A	D	N	G	V	S	L	L	T	V	K	V	R	V	M	P	S	S	W	F	L	L	L	R	F	W	L	R	V	D	G	V	L	M	R	L	R	E	T	R	M	H	Y	R	-
UniRef90_A1CSI4_29_249	E	D	E	L	A	D	N	G	I	A	I	L	S	C	K	I	R	V	M	P	N	R	L	L	L	L	S	R	F	F	M	R	L	D	N	V	L	I	R	L	R	D	T	R	V	Y	I	D	-
UniRef90_C4Y129_151_413	E	D	E	L	G	D	N	G	I	S	V	Y	S	T	K	I	R	V	M	P	T	C	L	L	L	L	C	R	F	F	L	R	V	D	N	V	A	V	R	I	R	D	T	R	L	Y	V	D	-
UniRef90_G2X7N2_30_278	E	S	E	L	D	D	N	G	I	S	I	F	S	V	K	V	R	V	H	E	Q	R	M	L	L	L	C	R	L	F	M	R	L	D	N	V	L	V	R	I	R	D	T	R	V	Y	V	D	-
Input_pdb_SEQRES_A	-	A	D	K	T	-	-	-	-	-	Y	M	L	R	E	Y	-	-	-	-	-	-	-	T	S	R	E	S	K	I	S	S	L	-	-	-	-	-	-	-	-	-	-	-	-	-	M	H	V
UniRef90_U3JT72_108_372	-	V	D	K	T	-	-	-	-	-	Y	M	L	R	E	Y	-	-	-	-	-	-	-	T	S	R	E	S	K	I	S	S	L	-	-	-	-	-	-	-	-	-	-	-	-	-	K	S	V
UniRef90_UPI0003D089D3_4_271	-	A	D	K	S	-	-	-	-	-	Y	M	I	R	E	Y	-	-	-	-	-	-	-	T	S	R	E	S	K	V	S	S	L	-	-	-	-	-	-	-	-	-	-	-	-	-	K	H	V
UniRef90_G1NNG2_18_282	-	S	D	K	A	-	-	-	-	-	Y	M	L	R	E	Y	-	-	-	-	-	-	-	T	S	R	E	S	K	I	S	S	L	-	-	-	-	-	-	-	-	-	-	-	-	-	K	H	V
UniRef90_W5MCN2_7_277	-	A	D	K	N	-	-	-	-	-	Y	M	L	R	E	F	-	-	-	-	-	-	-	S	T	R	E	S	K	I	S	D	L	-	-	-	-	-	-	-	-	-	-	-	-	-	Q	H	V
UniRef90_UPI000454BF27_1_270	-	A	D	K	T	-	-	-	-	-	Y	M	L	R	E	Y	-	-	-	-	-	-	-	T	S	R	E	S	K	I	A	N	L	-	-	-	-	-	-	-	-	-	-	-	-	-	M	H	V
UniRef90_I3JMB7_8_262	-	A	G	K	D	-	-	-	-	-	Y	M	L	R	E	F	-	-	-	-	-	-	-	T	T	R	E	S	K	I	S	E	L	-	-	-	-	-	-	-	-	-	-	-	-	-	K	N	V
UniRef90_F7E1Y1_1_272	-	A	D	K	T	-	-	-	-	-	Y	M	L	R	E	Y	-	-	-	-	-	-	-	T	S	R	E	S	K	I	A	N	L	-	-	-	-	-	-	-	-	-	-	-	-	-	M	H	V
UniRef90_W5KNM8_11_273	-	A	G	K	D	-	-	-	-	-	Y	M	L	R	E	F	-	-	-	-	-	-	-	S	T	R	E	S	K	V	S	A	L	-	-	-	-	-	-	-	-	-	-	-	-	-	Q	H	V
UniRef90_G1PJD5_8_281	-	A	D	K	T	-	-	-	-	-	Y	M	L	R	E	Y	-	-	-	-	-	-	-	T	S	R	E	S	R	I	A	N	L	-	-	-	-	-	-	-	-	-	-	-	-	-	M	H	V
UniRef90_G1KKH2_5_268	-	A	S	K	S	-	-	-	-	-	Y	M	L	R	E	Y	-	-	-	-	-	-	-	T	S	R	E	S	K	I	S	S	L	-	-	-	-	-	-	-	-	-	-	-	-	-	K	H	V
UniRef90_Q5FW12_1_256	-	A	D	K	T	-	-	-	-	-	F	M	L	R	E	Y	-	-	-	-	-	-	-	T	S	K	E	S	K	I	S	N	L	-	-	-	-	-	-	-	-	-	-	-	-	-	S	H	V
UniRef90_H2LLK9_8_273	-	A	G	K	D	-	-	-	-	-	Y	L	L	R	E	F	-	-	-	-	-	-	-	S	T	R	E	N	K	I	A	E	L	-	-	-	-	-	-	-	-	-	-	-	-	-	K	H	V
UniRef90_UPI00042BDEC1_33_270	-	A	D	K	P	-	-	-	-	-	Y	M	L	R	E	Y	-	-	-	-	-	-	-	T	S	K	E	S	K	I	S	S	L	-	-	-	-	-	-	-	-	-	-	-	-	-	T	H	V
UniRef90_H3ABP8_1_265	-	A	E	K	N	-	-	-	-	-	Y	M	L	R	E	Y	-	-	-	-	-	-	-	T	S	R	E	S	K	V	A	D	L	-	-	-	-	-	-	-	-	-	-	-	-	-	K	H	V
UniRef90_F7H8M5_1_275	K	L	N	N	L	-	-	-	-	-	Y	Y	M	A	V	F	-	-	-	-	-	-	-	L	T	V	K	S	E	C	F	T	F	-	-	-	-	-	-	-	-	-	-	-	-	-	T	H	V
UniRef90_UPI0004445020_1_255	-	D	G	K	D	-	-	-	-	-	Y	M	L	R	E	F	-	-	-	-	-	-	-	S	T	R	E	N	S	I	T	E	L	-	-	-	-	-	-	-	-	-	-	-	-	-	K	N	I
UniRef90_UPI0005219ECD_94_332	-	A	D	K	A	-	-	-	-	-	Y	M	L	R	E	Y	-	-	-	-	-	-	-	T	S	R	E	S	K	I	S	S	L	-	-	-	-	-	-	-	-	-	-	-	-	-	K	H	V
UniRef90_B2XBN7_8_264	-	A	G	K	N	-	-	-	-	-	Y	M	I	R	E	Y	-	-	-	-	-	-	-	S	T	R	E	S	N	I	S	E	L	-	-	-	-	-	-	-	-	-	-	-	-	-	Q	N	V
UniRef90_V9KQ87_1_259	-	A	D	K	N	-	-	-	-	-	Y	L	L	S	E	Y	-	-	-	-	-	-	-	T	S	R	E	S	K	M	S	S	L	-	-	-	-	-	-	-	-	-	-	-	-	-	E	N	I
UniRef90_UPI0001D54F1B_1_251	-	-	-	-	-	-	-	-	-	-	-	-	-	-	-	-	-	-	-	-	-	-	-	-	-	-	-	-	-	-	-	-	-	-	-	-	-	-	-	-	-	-	-	-	-	-	-	H	V
UniRef90_UPI00054B889A_8_262	-	A	G	K	D	-	-	-	-	-	Y	M	L	R	E	F	-	-	-	-	-	-	-	S	T	R	E	S	K	I	A	E	L	-	-	-	-	-	-	-	-	-	-	-	-	-	K	N	V
UniRef90_H2T0T6_1_270	-	A	G	K	N	-	-	-	-	-	Y	M	L	R	E	F	-	-	-	-	-	-	-	S	T	R	E	S	K	I	E	E	L	-	-	-	-	-	-	-	-	-	-	-	-	-	Q	N	V
UniRef90_C3KIX8_8_262	-	A	G	K	D	-	-	-	-	-	F	M	L	R	E	F	-	-	-	-	-	-	-	S	T	R	E	S	K	V	A	E	L	-	-	-	-	-	-	-	-	-	-	-	-	-	K	N	V
UniRef90_UPI00049614E4_1_255	-	A	G	M	N	-	-	-	-	-	Y	M	L	R	E	F	-	-	-	-	-	-	-	S	T	R	E	N	Q	I	S	E	L	-	-	-	-	-	-	-	-	-	-	-	-	-	K	R	V
UniRef90_Q6PFK5_4_269	-	A	G	K	K	-	-	-	-	-	H	M	L	R	E	F	-	-	-	-	-	-	-	S	T	R	E	S	N	M	A	D	L	-	-	-	-	-	-	-	-	-	-	-	-	-	Q	H	I
UniRef90_UPI000350A605_35_272	-	A	D	K	T	-	-	-	-	-	Y	M	L	R	E	Y	-	-	-	-	-	-	-	T	S	R	E	S	K	I	S	N	L	-	-	-	-	-	-	-	-	-	-	-	-	-	T	H	V
UniRef90_C3YXK4_28_290	-	A	D	K	D	-	-	-	-	-	Y	F	L	R	E	Y	-	-	-	-	-	-	-	S	A	K	E	N	N	I	N	D	L	V	K	-	-	-	-	-	-	-	-	-	-	-	R	G	V
UniRef90_UPI0004964C92_8_269	-	A	S	W	F	-	-	-	-	-	T	S	V	T	E	F	K	C	G	R	G	X	S	S	C	C	E	G	Y	F	S	S	L	-	-	-	-	-	-	-	-	-	-	-	-	-	Q	S	V
UniRef90_UPI0005405478_1_240	-	A	D	K	T	-	-	-	-	-	Y	M	L	R	E	Y	-	-	-	-	-	-	-	T	S	R	E	S	K	I	A	N	L	-	-	-	-	-	-	-	-	-	-	-	-	-	M	H	V
UniRef90_UPI0003593D1D_17_264	-	A	G	T	N	-	-	-	-	-	Y	M	L	R	E	F	-	-	-	-	-	-	-	S	S	K	E	E	K	T	V	N	-	-	-	-	-	-	-	-	-	-	-	-	-	-	-	-	I
UniRef90_F6ZBY5_9_257	-	F	G	K	S	-	-	-	-	-	Y	L	I	R	E	Y	-	-	-	-	-	-	-	S	E	K	E	K	S	F	F	Q	M	-	-	-	-	-	-	-	-	-	-	-	-	-	R	G	I
UniRef90_Q16M33_19_290	-	K	G	N	D	-	-	-	-	-	Y	M	L	R	E	Y	-	-	-	-	-	-	-	T	H	R	E	A	K	I	E	Q	L	-	-	-	-	-	-	-	-	-	-	-	-	-	K	R	V
UniRef90_E9ILR5_52_335	-	F	G	K	N	-	-	-	-	-	Y	L	L	R	E	F	-	-	-	-	-	-	-	T	S	R	E	A	K	V	Q	N	I	-	-	-	-	-	-	-	-	-	-	-	-	-	-	H	V
UniRef90_D1ZZJ5_16_276	-	F	S	T	N	-	-	-	-	-	Y	I	L	R	E	F	-	-	-	-	-	-	-	T	N	K	E	C	A	F	G	D	V	-	-	-	-	-	-	-	-	-	-	-	-	-	-	E	L
UniRef90_R0IFM9_25_273	-	F	G	D	N	-	-	-	-	-	V	V	L	R	E	Y	-	-	-	-	-	-	-	T	A	R	E	E	K	Y	E	E	V	R	K	-	-	-	K	L	A	G	R	-	-	-	K	E	D
UniRef90_K7FBD0_1_206	-	A	D	K	P	-	-	-	-	-	Y	M	L	R	E	Y	-	-	-	-	-	-	-	T	S	R	E	S	K	I	S	S	L	-	-	-	-	-	-	-	-	-	-	-	-	-	T	I	V
UniRef90_A0A026W3N4_6_293	-	F	G	K	N	-	-	-	-	-	Y	L	L	R	E	F	-	-	-	-	-	-	-	T	S	R	E	A	K	V	Q	D	I	-	-	-	-	-	-	-	-	-	-	-	-	-	-	R	V
UniRef90_UPI000258EA9C_6_275	-	F	G	H	N	-	-	-	-	-	Y	L	L	R	E	Y	-	-	-	-	-	-	-	T	T	R	E	A	K	V	E	D	I	-	-	-	-	-	-	-	-	-	-	-	-	-	-	K	A
UniRef90_E0VH67_10_274	-	F	E	N	N	-	-	-	-	-	Y	I	I	R	E	Y	-	-	-	-	-	-	-	T	A	R	E	A	K	I	D	E	L	-	-	-	-	-	-	-	-	-	-	-	-	-	-	K	V
UniRef90_K1QTB5_84_340	-	S	G	K	N	-	-	-	-	-	Y	M	L	R	E	F	-	-	-	-	-	-	-	S	T	K	D	D	H	V	K	D	I	-	-	-	-	-	-	-	-	-	-	-	-	-	-	K	V
UniRef90_A0A084W719_23_283	-	K	G	N	D	-	-	-	-	-	Y	I	L	K	E	F	-	-	-	-	-	-	-	T	H	R	E	A	K	V	E	Q	L	-	-	-	-	-	-	-	-	-	-	-	-	-	K	H	V
UniRef90_UPI0005124986_1_228	-	A	D	K	T	-	-	-	-	-	Y	M	L	R	E	Y	-	-	-	-	-	-	-	T	S	R	E	S	K	I	S	S	L	-	-	-	-	-	-	-	-	-	-	-	-	-	M	H	V
UniRef90_W4YB64_17_260	-	A	G	T	N	-	-	-	-	-	Y	I	L	R	E	Y	-	-	-	-	-	-	-	S	S	K	E	K	S	I	Q	A	L	-	-	-	-	-	-	-	-	-	-	-	-	-	-	G	L
UniRef90_W5J762_27_287	-	K	G	N	D	-	-	-	-	-	Y	L	L	K	E	F	-	-	-	-	-	-	-	T	H	R	E	A	R	V	E	Q	L	-	-	-	-	-	-	-	-	-	-	-	-	-	K	Q	V
UniRef90_U1HGD5_20_274	-	F	D	K	G	-	-	-	-	-	E	V	I	R	E	Y	-	-	-	-	-	-	-	V	A	K	E	D	E	Y	E	K	V	R	E	-	-	-	V	L	A	G	R	-	-	-	R	D	D
UniRef90_B2WML3_25_268	-	F	G	D	K	-	-	-	-	-	V	I	L	R	E	Y	-	-	-	-	-	-	-	T	A	R	E	E	K	Y	E	D	V	R	K	-	-	-	K	L	A	G	R	-	-	-	K	E	D
UniRef90_Q5TTX3_24_284	-	K	G	N	D	-	-	-	-	-	Y	V	L	K	E	F	-	-	-	-	-	-	-	T	H	R	E	A	K	V	E	Q	L	-	-	-	-	-	-	-	-	-	-	-	-	-	K	H	I
UniRef90_UPI00022C9E99_6_275	-	F	G	Q	D	-	-	-	-	-	Y	I	L	R	E	Y	-	-	-	-	-	-	-	T	S	R	E	A	R	V	E	E	I	-	-	-	-	-	-	-	-	-	-	-	-	-	-	R	V
UniRef90_W6ZM39_16_268	-	F	A	D	K	-	-	-	-	-	V	I	L	R	E	Y	-	-	-	-	-	-	-	T	A	R	E	E	K	Y	E	E	V	R	R	-	-	-	K	L	A	G	R	-	-	-	K	E	D
UniRef90_T1J0R9_16_283	-	L	G	N	D	-	-	-	-	-	H	L	L	R	E	Y	-	-	-	-	-	-	-	S	S	R	E	S	F	I	E	D	L	-	-	-	-	-	-	-	-	-	-	-	-	-	-	R	V
UniRef90_UPI0003333AC2_1_220	-	G	-	-	-	-	-	-	-	-	-	-	-	-	-	-	-	-	-	-	-	-	-	-	-	-	-	-	-	-	-	-	-	-	-	-	-	-	-	-	-	-	-	-	-	-	-	-	-
UniRef90_UPI0004CD6C32_6_291	-	F	H	K	D	-	-	-	-	-	Y	L	L	R	E	F	-	-	-	-	-	-	-	T	T	R	E	S	Q	V	Q	D	L	-	-	-	-	-	-	-	-	-	-	-	-	-	-	K	V
UniRef90_R7TW14_11_274	-	A	G	S	D	-	-	-	-	-	F	V	L	R	E	Q	-	-	-	-	-	-	-	T	L	R	E	S	P	F	S	E	L	-	-	-	-	-	-	-	-	-	-	-	-	-	-	N	V
UniRef90_V3ZVF7_11_256	-	R	D	S	N	-	-	-	-	-	Y	I	L	R	E	Y	-	-	-	-	-	-	-	S	S	R	D	D	Q	I	K	D	L	-	-	-	-	-	-	-	-	-	-	-	-	-	-	K	I
UniRef90_T2MI27_4_246	-	M	G	N	N	-	-	-	-	-	F	I	L	R	E	Y	-	-	-	-	-	-	-	S	S	R	E	K	K	I	K	D	I	-	-	-	-	-	-	-	-	-	-	-	-	-	-	-	-
UniRef90_S7ZFM8_4_257	-	F	E	T	R	-	-	-	-	-	E	V	I	R	E	Y	-	-	-	-	-	-	-	Q	A	K	E	C	E	Y	E	K	V	R	Q	-	-	-	I	L	A	A	T	-	-	-	R	D	D
UniRef90_UPI000529428A_10_209	-	A	D	K	A	-	-	-	-	-	Y	M	L	R	E	Y	-	-	-	-	-	-	-	T	S	R	E	S	K	I	S	S	L	-	-	-	-	-	-	-	-	-	-	-	-	-	K	-	-
UniRef90_N6U713_15_272	-	F	T	K	N	-	-	-	-	-	F	I	I	R	E	Y	-	-	-	-	-	-	-	T	N	K	E	C	G	V	K	E	L	-	-	-	-	-	-	-	-	-	-	-	-	-	-	K	L
UniRef90_A0A0C9Q9S8_18_294	-	F	G	K	N	-	-	-	-	-	Y	I	L	R	E	Y	-	-	-	-	-	-	-	T	S	R	E	A	Q	V	K	D	I	-	-	-	-	-	-	-	-	-	-	-	-	-	-	D	A
UniRef90_UPI00053CBE68_5_226	-	A	D	K	A	-	-	-	-	-	Y	M	L	R	E	Y	-	-	-	-	-	-	-	T	S	R	E	S	K	I	S	S	L	-	-	-	-	-	-	-	-	-	-	-	-	-	K	H	V
UniRef90_E2BGM5_6_278	-	L	G	K	N	-	-	-	-	-	Y	L	L	R	E	F	-	-	-	-	-	-	-	T	S	R	E	A	K	V	Q	N	I	-	-	-	-	-	-	-	-	-	-	-	-	-	-	R	V
UniRef90_UPI0006260AEF_6_276	-	F	G	Q	D	-	-	-	-	-	F	L	L	R	E	F	-	-	-	-	-	-	-	T	S	R	E	A	K	V	Q	D	L	-	-	-	-	-	-	-	-	-	-	-	-	-	-	H	V
UniRef90_C5PHM4_26_282	-	L	D	T	R	-	-	-	-	-	E	V	I	R	E	Y	-	-	-	-	-	-	-	T	S	K	E	E	S	Y	D	A	V	R	Q	-	-	-	T	L	A	A	T	-	-	-	R	E	D
UniRef90_W6PSS5_15_266	-	F	A	T	G	-	-	-	-	-	E	V	I	R	E	Y	-	-	-	-	-	-	-	L	S	K	E	C	E	Y	E	K	V	R	Q	-	-	-	M	L	A	A	T	-	-	-	R	D	D
UniRef90_A0A0E9NG42_14_268	-	F	E	T	D	-	-	-	-	-	D	V	L	R	E	Y	-	-	-	-	-	-	-	T	A	K	E	G	S	Y	D	D	V	K	R	-	-	-	R	V	P	P	W	-	-	K	A	E	E
UniRef90_UPI0001CBC262_10_280	-	N	D	W	N	-	-	-	-	-	Y	M	L	R	E	Y	-	-	-	-	-	-	-	T	S	K	E	K	R	I	S	D	L	I	S	-	-	-	-	-	-	-	-	-	-	-	E	G	V
UniRef90_S8A579_30_288	-	F	A	E	G	-	-	-	-	-	L	V	L	R	E	Y	-	-	-	-	-	-	-	Q	E	R	E	D	S	Y	D	N	V	R	Q	-	-	-	K	I	P	P	Y	-	-	-	R	D	D
UniRef90_E5R209_26_272	-	F	D	T	G	-	-	-	-	-	E	V	M	R	E	Y	-	-	-	-	-	-	-	L	A	K	E	D	L	Y	D	K	V	K	E	-	-	-	M	I	G	G	S	-	-	-	R	K	D
UniRef90_UPI000625575A_6_292	-	F	G	Q	N	-	-	-	-	-	Y	L	L	R	E	S	-	-	-	-	-	-	-	T	A	R	E	A	K	V	Q	D	L	-	-	-	-	-	-	-	-	-	-	-	-	-	-	R	V
UniRef90_V9DGA2_24_274	-	F	G	K	K	-	-	-	-	-	E	V	I	R	E	Y	-	-	-	-	-	-	-	V	A	R	E	E	G	Y	S	K	V	C	D	-	-	-	R	L	A	S	R	-	-	-	R	D	D
UniRef90_A0A0D1YI00_34_284	-	F	G	K	R	-	-	-	-	-	E	V	I	R	E	Y	-	-	-	-	-	-	-	I	A	R	E	E	A	Y	D	K	V	R	D	-	-	-	E	L	A	T	R	-	-	-	R	D	D
UniRef90_W9YQB3_24_274	-	F	E	K	K	-	-	-	-	-	E	V	I	R	E	Y	-	-	-	-	-	-	-	V	E	K	E	K	A	Y	D	K	V	R	D	-	-	-	E	L	A	G	R	-	-	-	R	D	D
UniRef90_A0A0B7A290_13_256	-	A	G	T	D	-	-	-	-	-	F	M	L	R	E	F	-	-	-	-	-	-	-	S	S	K	E	E	N	T	S	N	-	-	-	-	-	-	-	-	-	-	-	-	-	-	-	-	I
UniRef90_E2B1X4_12_295	-	F	G	K	N	-	-	-	-	-	Y	L	L	R	E	F	-	-	-	-	-	-	-	T	S	R	E	A	K	V	Q	D	I	-	-	-	-	-	-	-	-	-	-	-	-	-	-	R	V
UniRef90_K7IYT0_15_293	-	F	G	K	D	-	-	-	-	-	Y	L	I	R	E	Y	-	-	-	-	-	-	-	T	S	R	E	A	K	V	E	D	I	-	-	-	-	-	-	-	-	-	-	-	-	-	-	K	V
UniRef90_UPI0004628317_5_236	-	A	S	K	S	-	-	-	-	-	Y	M	L	R	E	Y	-	-	-	-	-	-	-	T	S	R	E	S	K	I	S	S	L	-	-	-	-	-	-	-	-	-	-	-	-	-	K	H	V
UniRef90_B6Q8T8_23_279	-	F	N	K	A	-	-	-	-	-	E	V	I	R	D	Y	-	-	-	-	-	-	-	Q	A	R	E	M	G	Y	E	D	V	R	K	-	-	-	T	L	A	S	G	-	-	-	R	E	D
UniRef90_A0A0D1Y791_24_274	-	L	E	Q	K	-	-	-	-	-	H	V	I	R	E	Y	-	-	-	-	-	-	-	V	A	R	E	E	A	Y	D	K	V	R	Q	-	-	-	D	L	A	S	R	-	-	-	R	D	D
UniRef90_V5I6X7_1_244	-	F	N	T	D	-	-	-	-	-	Y	I	L	R	E	Y	-	-	-	-	-	-	-	T	N	K	E	C	G	V	T	E	L	-	-	-	-	-	-	-	-	-	-	-	-	-	-	K	L
UniRef90_W9Y8P6_24_274	-	F	E	K	K	-	-	-	-	-	E	V	T	R	E	Y	-	-	-	-	-	-	-	V	A	K	E	E	G	Y	D	K	V	R	D	-	-	-	Q	L	A	G	R	-	-	-	R	D	D
UniRef90_B7P1M3_7_268	-	A	G	W	N	-	-	-	-	-	Y	I	L	R	E	Y	-	-	-	-	-	-	-	T	S	R	E	C	S	A	A	Q	L	-	-	-	-	-	-	-	-	-	-	-	-	-	-	D	L
UniRef90_G1X499_28_280	-	F	A	D	G	-	-	-	-	-	V	V	L	R	E	Y	-	-	-	-	-	-	-	Q	E	K	E	D	S	Y	E	N	V	K	K	-	-	-	K	F	P	P	Y	-	-	-	R	D	D
UniRef90_C5K3X4_22_271	-	F	E	T	R	-	-	-	-	-	E	V	I	R	E	Y	-	-	-	-	-	-	-	Q	A	K	E	E	K	Y	D	E	V	R	Q	-	-	-	R	L	V	S	S	-	-	-	R	E	D
UniRef90_B8M0Z7_19_274	-	F	D	K	A	-	-	-	-	-	E	V	I	R	D	Y	-	-	-	-	-	-	-	Q	A	R	E	M	G	Y	E	D	V	R	K	-	-	-	A	L	A	S	G	-	-	-	R	E	D
UniRef90_G3MLB5_4_272	-	A	G	W	N	-	-	-	-	-	Y	L	L	R	E	Y	-	-	-	-	-	-	-	T	S	R	E	C	E	A	S	Q	L	-	-	-	-	-	-	-	-	-	-	-	-	-	-	D	L
UniRef90_Q0U6I1_20_269	-	F	G	S	D	-	-	-	-	-	E	V	I	R	E	Y	-	-	-	-	-	-	-	T	A	R	E	A	P	Y	E	E	V	R	K	-	-	-	K	L	A	A	T	G	R	-	K	E	D
UniRef90_H6C2G6_24_274	-	F	H	K	K	-	-	-	-	-	Q	V	T	R	E	Y	-	-	-	-	-	-	-	V	A	K	E	D	S	Y	D	K	V	R	D	-	-	-	E	L	A	G	R	-	-	-	R	D	D
UniRef90_C1HDZ9_22_272	-	F	E	T	G	-	-	-	-	-	E	V	I	R	E	Y	-	-	-	-	-	-	-	Q	S	K	E	E	E	Y	D	K	V	R	Q	-	-	-	R	L	S	T	F	-	-	-	R	E	D
UniRef90_A0A072PSH7_30_280	-	F	G	K	K	-	-	-	-	-	E	V	I	R	E	Y	-	-	-	-	-	-	-	V	E	K	E	E	A	Y	D	T	V	R	E	-	-	-	D	L	A	S	R	-	-	-	R	D	D
UniRef90_A2QKG0_13_266	-	F	E	E	R	-	-	-	-	-	E	I	I	R	E	Y	-	-	-	-	-	-	-	Q	S	R	E	C	D	Y	E	A	V	R	R	-	-	-	T	L	A	T	T	-	-	-	R	D	D
UniRef90_A0A0D2FNH0_21_274	-	F	G	K	K	-	-	-	-	-	E	V	I	R	E	Y	-	-	-	-	-	-	-	I	A	R	E	E	S	Y	D	K	V	R	D	-	-	-	A	L	A	S	R	-	-	-	R	D	D
UniRef90_A0A094BM33_89_346	-	F	K	S	N	-	-	-	-	-	K	V	T	R	E	Y	-	-	-	-	-	-	-	T	A	T	E	E	K	F	D	A	V	K	E	-	-	-	A	L	L	K	S	-	R	L	P	D	D
UniRef90_A0A0D1Y7T5_21_274	-	F	R	K	K	-	-	-	-	-	E	V	L	R	E	Y	-	-	-	-	-	-	-	V	A	R	E	E	S	Y	D	K	V	H	N	-	-	-	D	L	A	A	R	-	-	-	R	D	D
UniRef90_A7RPF4_4_250	-	A	G	T	S	-	-	-	-	-	Y	L	L	R	E	Y	-	-	-	-	-	-	-	S	S	K	E	K	E	V	S	K	L	-	-	-	-	-	-	-	-	-	-	-	-	-	-	-	-
UniRef90_A0A0D2FFJ3_24_274	-	F	E	V	K	-	-	-	-	-	E	V	I	R	E	Y	-	-	-	-	-	-	-	V	A	K	E	E	T	Y	D	K	V	R	E	-	-	-	A	L	A	G	R	-	-	-	R	D	D
UniRef90_E4ZHN8_26_269	-	F	G	T	G	-	-	-	-	-	Q	V	I	R	E	Y	-	-	-	-	-	-	-	T	A	R	E	D	A	Y	E	E	V	R	K	-	-	-	R	I	A	G	R	-	-	-	K	E	D
UniRef90_L7LT13_7_289	-	A	G	W	N	-	-	-	-	-	Y	I	L	R	E	Y	-	-	-	-	-	-	-	T	S	R	E	C	E	A	S	Q	L	-	-	-	-	-	-	-	-	-	-	-	-	-	-	D	V
UniRef90_W8BFH2_9_270	-	I	E	N	N	-	-	-	-	-	Y	I	F	K	E	F	-	-	-	-	-	-	-	T	K	R	E	A	T	Y	N	E	L	-	-	-	-	-	-	-	-	-	-	-	-	-	K	N	V
UniRef90_W9X8R6_24_274	-	F	G	K	K	-	-	-	-	-	E	A	I	R	E	Y	-	-	-	-	-	-	-	I	A	K	E	E	A	Y	E	R	V	R	D	-	-	-	E	L	A	R	R	-	-	-	R	D	D
UniRef90_W7I3S0_32_286	-	F	A	E	G	-	-	-	-	-	T	V	I	R	E	Y	-	-	-	-	-	-	-	Q	E	R	E	D	S	Y	E	N	V	K	K	-	-	-	N	F	P	P	Y	-	-	-	R	E	D
UniRef90_G5AQ57_1_210	-	-	-	-	-	-	-	-	-	-	-	-	-	-	-	-	-	-	-	-	-	-	-	-	-	-	-	-	-	-	-	-	-	-	-	-	-	-	-	-	-	-	-	-	-	-	-	H	V
UniRef90_E9GEG4_12_261	-	K	D	N	Q	-	-	-	-	-	Y	I	L	R	E	Y	-	-	-	-	-	-	-	T	S	K	E	S	K	A	K	D	L	-	-	-	-	-	-	-	-	-	-	-	-	-	-	K	V
UniRef90_UPI0003C3587E_9_270	-	I	G	N	N	-	-	-	-	-	Y	I	F	K	E	F	-	-	-	-	-	-	-	T	M	R	G	A	S	Y	E	E	L	-	-	-	-	-	-	-	-	-	-	-	-	-	K	S	V
UniRef90_B4JK97_10_273	-	I	E	N	D	-	-	-	-	-	Y	I	L	K	E	Y	-	-	-	-	-	-	-	I	H	R	E	A	P	C	S	A	L	-	-	-	-	-	-	-	-	-	-	-	-	-	L	Q	S
UniRef90_Q4X263_16_264	-	F	E	S	K	-	-	-	-	-	E	V	I	R	E	Y	-	-	-	-	-	-	-	Q	S	K	E	C	D	Y	E	R	V	R	Q	-	-	-	S	L	A	T	T	-	-	-	R	D	D
UniRef90_C5X056_15_290	-	F	G	N	G	D	G	A	K	P	V	V	L	R	E	C	-	-	-	-	-	-	-	C	W	R	E	A	T	F	A	S	L	S	A	K	G	Y	-	-	-	-	-	-	-	-	-	P	S
UniRef90_A0A069DQV9_1_255	-	F	I	N	N	-	-	-	-	-	Y	V	I	V	E	S	-	-	-	-	-	-	-	S	Q	R	E	G	K	I	R	D	L	-	-	-	-	-	-	-	-	-	-	-	-	-	-	Q	I
UniRef90_B3RY27_12_266	-	A	E	T	N	-	-	-	-	-	Y	M	L	R	E	F	-	-	-	-	-	-	-	L	A	K	E	C	N	L	Q	Q	V	-	-	-	-	-	-	-	-	-	-	-	-	-	-	K	V
UniRef90_A0A0A9D1G6_19_289	-	F	G	N	G	D	E	S	K	P	V	V	L	R	E	C	-	-	-	-	-	-	-	C	W	R	E	A	T	F	A	S	L	S	A	K	G	Y	-	-	-	-	-	-	-	-	-	P	L
UniRef90_T1FM42_17_253	-	F	G	T	N	-	-	-	-	-	H	I	L	R	E	F	-	-	-	-	-	-	-	T	K	R	Q	S	K	Y	G	A	L	-	-	-	-	-	-	-	-	-	-	-	-	-	-	E	V
UniRef90_M2LGF5_22_271	-	H	A	T	N	-	-	-	-	-	K	V	I	R	Q	Y	-	-	-	-	-	-	-	T	A	K	E	G	S	Y	D	H	V	Q	E	-	-	-	K	L	R	Q	M	-	-	-	R	E	N
UniRef90_A0A0C3HWS9_25_277	-	F	A	T	G	-	-	-	-	-	K	I	I	R	D	Y	-	-	-	-	-	-	-	T	E	K	E	D	A	F	E	K	V	K	K	-	-	-	S	L	L	F	S	G	K	L	P	S	D
UniRef90_B3MQI6_10_270	-	I	E	N	D	-	-	-	-	-	Y	I	L	K	E	Y	-	-	-	-	-	-	-	I	H	R	E	A	P	C	S	E	L	-	-	-	-	-	-	-	-	-	-	-	-	-	-	Q	S
UniRef90_B4PYX2_10_270	-	I	E	N	D	-	-	-	-	-	F	I	L	K	E	Y	-	-	-	-	-	-	-	I	H	R	E	A	P	C	T	E	L	-	-	-	-	-	-	-	-	-	-	-	-	-	-	Q	S
UniRef90_UPI0006237BCE_6_295	-	F	G	K	D	-	-	-	-	-	H	L	L	R	E	F	-	-	-	-	-	-	-	T	S	R	E	A	K	V	Q	D	I	-	-	-	-	-	-	-	-	-	-	-	-	-	-	K	V
UniRef90_B4NE81_15_268	-	I	E	N	D	-	-	-	-	-	Y	I	L	K	E	Y	-	-	-	-	-	-	-	I	H	R	E	A	P	C	S	E	L	-	-	-	-	-	-	-	-	-	-	-	-	-	-	Q	N
UniRef90_UPI0005F0ACA2_7_277	-	F	G	K	N	-	-	-	-	-	Y	L	L	R	E	F	-	-	-	-	-	-	-	T	S	R	E	A	K	V	Q	D	I	-	-	-	-	-	-	-	-	-	-	-	-	-	-	C	V
UniRef90_V5G8F4_29_245	-	F	D	A	K	-	-	-	-	-	T	V	T	R	E	H	-	-	-	-	-	-	-	Q	F	R	E	C	E	Y	E	K	I	R	K	-	-	-	-	-	-	-	-	-	-	-	-	-	-
UniRef90_S2K4Z0_18_266	-	F	G	K	E	-	-	-	-	-	Y	F	V	R	E	Y	-	-	-	-	-	-	-	T	S	K	E	V	H	Y	N	E	I	R	Q	-	A	I	K	L	-	-	-	-	-	-	G	R	G
UniRef90_A0A086TFL7_52_306	-	F	E	T	D	-	-	-	-	-	E	V	I	R	E	Y	-	-	-	-	-	-	-	T	A	K	E	A	S	F	E	E	V	K	R	-	-	-	G	L	F	M	A	G	R	L	P	D	D
UniRef90_A0A0A9X034_29_281	-	F	S	T	N	-	-	-	-	-	H	V	L	V	E	T	-	-	-	-	-	-	-	A	Q	R	E	D	K	V	D	D	L	-	-	-	-	-	-	-	-	-	-	-	-	-	-	Q	V
UniRef90_K1X819_18_274	-	F	N	T	G	-	-	-	-	-	K	I	I	R	D	Y	-	-	-	-	-	-	-	T	E	K	E	E	K	F	D	Q	V	S	Q	-	-	-	S	L	L	S	S	G	T	P	P	S	N
UniRef90_Q29GW1_11_271	-	I	E	N	D	-	-	-	-	-	Y	I	L	K	E	Y	-	-	-	-	-	-	-	V	H	R	E	A	P	C	S	K	L	-	-	-	-	-	-	-	-	-	-	-	-	-	-	Q	S
UniRef90_A7ETJ8_28_276	-	F	N	T	S	-	-	-	-	-	K	V	I	R	D	Y	-	-	-	-	-	-	-	T	E	K	E	D	A	F	D	T	V	K	K	-	-	-	N	L	L	Y	S	G	K	P	P	D	D
UniRef90_A0A094ABV0_18_266	-	F	K	S	K	-	-	-	-	-	K	V	T	R	E	Y	-	-	-	-	-	-	-	T	A	T	E	E	K	F	D	A	V	K	E	A	S	S	A	L	L	K	T	-	R	L	P	D	D
UniRef90_H2Y4E7_1_225	-	F	G	T	T	-	-	-	-	-	S	A	L	R	E	Y	-	-	-	-	-	-	-	S	E	K	E	K	S	F	S	Q	M	-	-	-	-	-	-	-	-	-	-	-	-	-	K	G	I
UniRef90_M0TCS0_20_292	-	F	A	S	D	D	K	V	K	P	I	I	I	R	E	N	-	-	-	-	-	-	-	C	W	R	E	A	T	I	E	S	L	S	V	Q	G	F	-	-	-	-	-	-	-	-	-	P	S
UniRef90_UPI00052F2B71_18_291	-	F	G	S	G	-	-	A	T	P	S	I	L	R	E	C	-	-	-	-	-	-	-	C	W	R	E	A	T	F	Q	D	L	S	A	R	G	F	-	-	-	-	-	-	-	-	-	P	S
UniRef90_A0A088AIL1_6_275	-	F	G	Q	D	-	-	-	-	-	Y	L	L	R	E	Y	-	-	-	-	-	-	-	T	S	R	E	A	K	I	E	E	I	-	-	-	-	-	-	-	-	-	-	-	-	-	-	R	A
UniRef90_A0A0C7C7N8_21_269	-	F	G	N	P	-	-	-	-	-	Y	F	I	R	E	Y	-	-	-	-	-	-	-	T	S	K	E	A	H	F	N	D	I	S	E	-	-	-	K	I	-	-	-	-	-	-	G	K	G
UniRef90_B4M9Y1_10_271	-	I	E	N	D	-	-	-	-	-	Y	I	L	R	E	Y	-	-	-	-	-	-	-	I	H	R	E	A	P	C	S	E	L	-	-	-	-	-	-	-	-	-	-	-	-	-	-	Q	T
UniRef90_UPI0004AA1DB9_6_260	-	Y	K	N	N	-	-	-	-	-	F	V	L	R	E	I	-	-	-	-	-	-	-	S	T	R	Q	A	S	V	K	E	L	-	-	-	-	-	-	-	-	-	-	-	-	-	-	R	I
UniRef90_W1Q6Z7_78_328	-	F	E	D	D	-	-	-	-	-	L	V	I	R	E	F	-	-	-	-	-	-	-	K	Q	Q	E	I	E	Y	D	K	L	F	R	L	C	T	-	-	-	-	-	-	-	-	G	N	D
UniRef90_U9T7S6_11_258	-	F	G	T	D	-	-	-	-	-	Y	L	Q	L	E	Y	-	-	-	-	-	-	-	S	S	R	E	E	H	Y	N	K	I	R	T	-	-	-	C	I	P	K	Y	-	-	-	K	G	D
UniRef90_A0A0F4YM24_22_239	-	F	D	K	L	-	-	-	-	-	E	V	I	R	E	Y	-	-	-	-	-	-	-	Q	A	R	E	L	G	Y	E	E	V	R	Q	-	-	-	F	-	-	-	-	-	-	-	-	-	-
UniRef90_A0A068TMT7_24_288	-	F	G	E	S	-	-	M	K	P	N	V	L	R	E	S	-	-	-	-	-	-	-	C	W	R	E	A	T	F	N	S	L	S	S	E	G	Y	-	-	-	-	-	-	-	-	-	S	V
UniRef90_UPI0005CF8DB9_1_212	-	F	G	K	D	-	-	-	-	-	Y	L	L	R	E	Y	-	-	-	-	-	-	-	T	S	R	E	A	R	V	E	E	I	-	-	-	-	-	-	-	-	-	-	-	-	-	-	T	V
UniRef90_UPI0005D06E29_15_271	-	L	N	T	D	-	-	-	-	-	Y	V	L	R	E	Y	-	-	-	-	-	-	-	T	H	K	E	D	L	A	K	D	I	-	-	-	-	-	-	-	-	-	-	-	-	-	-	N	M
UniRef90_UPI00053C1707_18_290	-	F	G	K	G	-	-	E	T	P	T	V	L	R	E	S	-	-	-	-	-	-	-	C	W	R	E	A	T	I	Q	S	L	S	A	K	G	Y	-	-	-	-	-	-	-	-	-	P	M
UniRef90_W4VT14_6_247	-	F	G	K	N	-	-	-	-	-	Y	L	L	R	E	F	-	-	-	-	-	-	-	T	S	R	E	A	K	V	Q	D	I	-	-	-	-	-	-	-	-	-	-	-	-	-	-	R	-
UniRef90_L8G8I4_18_275	-	F	K	S	K	-	-	-	-	-	K	V	T	R	E	Y	-	-	-	-	-	-	-	T	A	M	E	E	K	F	D	A	V	K	E	-	-	-	A	L	L	K	T	-	R	F	L	D	D
UniRef90_D5GFN8_17_268	-	F	E	T	G	-	-	-	-	-	E	I	V	K	Q	Y	-	-	-	-	-	-	-	Q	A	R	E	D	T	Y	A	N	V	R	S	-	-	-	G	L	Y	M	H	-	-	P	P	E	Q
UniRef90_A0A0B7N1N9_18_266	-	F	G	N	K	-	-	-	-	-	Y	F	V	R	E	Y	-	-	-	-	-	-	-	T	S	K	E	A	H	Y	N	L	I	R	Q	-	-	-	K	L	-	-	-	-	-	-	G	R	G
UniRef90_A0A0C9RYV1_26_297	-	F	E	S	D	V	K	R	M	P	V	V	I	R	E	C	-	-	-	-	-	-	-	T	R	R	E	D	T	F	K	A	L	A	A	R	G	F	-	-	-	-	-	-	-	-	-	S	S
UniRef90_A0A0B1P4V2_28_278	-	F	D	T	G	-	-	-	-	-	K	V	I	R	D	Y	-	-	-	-	-	-	-	V	E	K	E	E	K	F	A	K	L	K	Q	-	-	-	S	L	A	A	S	G	V	P	H	A	D
UniRef90_Q8VXY4_18_290	-	F	G	E	D	-	-	E	A	P	T	V	L	R	E	N	-	-	-	-	-	-	-	C	W	R	E	A	T	F	Q	S	L	S	A	K	G	Y	-	-	-	-	-	-	-	-	-	P	V
UniRef90_A1CSI4_29_249	-	F	E	T	K	-	-	-	-	-	E	V	I	R	E	Y	-	-	-	-	-	-	-	L	S	R	E	C	D	Y	E	T	V	R	Q	-	-	-	-	-	-	-	-	-	-	-	-	-	-
UniRef90_C4Y129_151_413	-	F	E	S	G	-	-	-	-	-	H	V	L	R	E	H	-	-	-	-	-	-	-	R	V	Q	E	A	A	Y	D	E	V	F	A	R	A	G	R	-	-	-	-	-	-	-	A	S	D
UniRef90_G2X7N2_30_278	-	F	A	E	D	-	-	-	-	-	Y	V	L	R	E	Y	-	-	-	-	-	-	-	T	A	K	E	D	S	W	A	N	V	K	R	-	-	-	S	L	F	M	S	G	R	L	P	D	D
Input_pdb_SEQRES_A	P	S	L	F	T	E	-	-	P	N	E	I	S	Q	Y	L	P	-	-	I	K	E	A	V	C	E	K	L	I	F	P	E	R	I	D	P	-	N	P	A	D	S	Q	K	S	T	Q	V	E
UniRef90_U3JT72_108_372	P	S	L	F	T	E	-	-	P	N	E	I	S	Q	Y	L	P	-	-	I	K	E	T	I	C	E	K	L	E	F	P	E	K	L	E	P	-	K	P	E	T	S	L	E	S	T	C	-	-
UniRef90_UPI0003D089D3_4_271	P	S	L	F	T	E	-	-	P	N	E	I	S	Q	Y	L	P	-	-	V	K	E	T	V	C	E	K	L	E	F	P	A	K	V	D	P	-	E	P	T	P	S	P	E	S	T	C	M	E
UniRef90_G1NNG2_18_282	P	S	L	F	T	E	-	-	P	N	E	I	S	Q	Y	L	P	-	-	I	K	E	T	I	C	E	K	L	E	F	P	G	T	L	E	S	N	N	P	E	A	S	L	E	T	T	-	-	-
UniRef90_W5MCN2_7_277	P	A	F	Y	T	D	-	-	P	N	E	I	S	Q	Y	L	P	-	-	L	K	L	L	E	C	E	K	L	A	F	P	E	T	G	P	Q	-	A	E	S	P	D	K	L	T	E	T	E	-
UniRef90_UPI000454BF27_1_270	P	S	L	F	T	E	-	-	P	N	E	I	S	Q	Y	L	P	-	-	I	K	E	A	V	C	E	K	L	V	F	P	E	R	V	D	S	-	S	P	A	D	S	Q	S	T	P	S	-	-
UniRef90_I3JMB7_8_262	A	P	L	F	T	D	-	-	P	N	E	V	A	Q	Y	L	T	-	-	L	K	M	T	E	C	E	K	L	E	L	P	-	-	-	-	-	-	-	-	-	-	-	-	-	-	-	-	-	-
UniRef90_F7E1Y1_1_272	P	A	L	F	T	E	-	-	P	N	E	I	S	Q	Y	L	P	-	-	V	K	E	A	V	C	E	K	L	E	F	P	E	R	M	D	L	-	N	L	V	A	T	Q	E	N	T	C	M	E
UniRef90_W5KNM8_11_273	P	A	F	Y	T	D	-	-	P	N	E	I	A	Q	H	L	P	-	-	L	K	I	T	E	C	E	K	L	E	F	S	E	Q	E	P	P	-	A	E	S	T	N	A	P	-	-	-	-	-
UniRef90_G1PJD5_8_281	P	S	L	F	T	E	-	-	P	N	E	M	S	Q	Y	L	P	-	-	I	K	E	T	V	R	E	K	L	L	F	P	E	K	I	D	Q	-	N	P	T	D	S	Q	A	N	A	P	V	-
UniRef90_G1KKH2_5_268	P	P	L	F	T	D	-	-	P	N	E	I	A	Q	Y	L	P	-	-	V	K	E	S	I	S	E	K	L	E	F	P	E	E	V	C	L	-	Q	S	T	T	A	S	E	G	T	-	-	-
UniRef90_Q5FW12_1_256	P	P	L	Y	T	E	-	-	P	N	E	I	S	Q	Y	L	P	-	-	V	T	Q	T	I	Y	E	K	L	E	F	P	S	-	-	-	-	-	-	-	-	-	-	-	-	-	-	-	-	-
UniRef90_H2LLK9_8_273	S	G	V	Y	A	D	-	-	P	N	E	I	A	Q	Y	L	T	-	-	L	K	L	T	E	Y	E	K	L	E	L	P	E	T	Q	P	Q	-	S	D	Q	E	E	T	-	-	-	-	-	-
UniRef90_UPI00042BDEC1_33_270	P	S	L	F	T	E	-	-	P	N	E	I	S	Q	Y	L	P	-	-	V	K	E	T	V	Y	E	K	L	E	F	P	E	K	L	D	P	-	E	P	T	A	S	S	E	S	T	C	M	E
UniRef90_H3ABP8_1_265	P	P	L	Y	T	E	-	-	P	N	E	I	S	Q	Y	L	P	-	-	L	R	L	M	V	C	E	K	L	E	L	P	S	G	V	D	G	-	A	S	E	S	S	-	-	-	-	-	-	-
UniRef90_F7H8M5_1_275	P	S	L	F	T	E	-	-	P	N	E	I	S	Q	Y	L	P	-	-	I	K	E	A	V	C	E	K	L	I	F	P	E	R	I	D	P	-	N	P	A	D	S	Q	K	S	T	Q	V	E
UniRef90_UPI0004445020_1_255	A	A	F	Y	T	D	-	-	P	N	E	I	A	Q	H	L	T	-	-	L	R	V	T	K	C	E	K	L	E	L	P	-	-	-	-	-	-	-	-	-	-	-	-	-	-	-	-	-	-
UniRef90_UPI0005219ECD_94_332	P	S	L	F	T	E	-	-	P	N	E	I	S	Q	Y	L	P	-	-	I	K	E	T	I	C	E	K	L	E	F	P	E	K	Q	E	P	-	K	P	E	A	S	L	E	T	V	C	V	-
UniRef90_B2XBN7_8_264	A	A	L	Y	T	D	-	-	P	N	E	I	S	Q	H	L	T	-	-	L	K	L	T	K	C	E	K	L	E	L	P	E	T	-	-	-	-	-	-	-	-	-	-	-	-	-	-	-	-
UniRef90_V9KQ87_1_259	P	S	L	Y	T	D	-	-	P	N	E	I	S	Q	Y	L	P	-	-	L	K	Y	L	L	C	E	K	L	E	F	P	P	G	V	D	-	-	-	-	-	-	-	-	-	-	-	-	-	-
UniRef90_UPI0001D54F1B_1_251	P	S	L	F	T	E	-	-	P	N	E	I	S	Q	Y	L	P	-	-	I	K	E	A	V	C	E	K	L	I	F	P	E	R	I	D	P	-	N	P	A	D	S	Q	K	S	T	Q	V	E
UniRef90_UPI00054B889A_8_262	A	A	L	Y	T	D	-	-	P	N	E	I	A	Q	H	L	T	-	-	L	K	L	T	E	C	E	K	L	E	F	P	-	-	-	-	-	-	-	-	-	-	-	-	-	-	-	-	-	-
UniRef90_H2T0T6_1_270	A	A	L	Y	T	D	-	-	P	N	E	I	A	Q	Y	L	T	-	-	L	K	L	T	D	C	E	K	L	E	L	P	V	R	Q	P	Q	-	T	V	K	E	E	K	S	T	P	S	-	-
UniRef90_C3KIX8_8_262	A	A	L	Y	T	D	-	-	P	N	E	I	A	Q	H	L	T	-	-	L	K	L	T	E	S	E	R	L	E	L	P	-	-	-	-	-	-	-	-	-	-	-	-	-	-	-	-	-	-
UniRef90_UPI00049614E4_1_255	A	A	L	Y	T	D	-	-	P	N	E	I	A	Q	H	L	S	-	-	L	K	L	T	V	S	E	K	L	E	F	P	-	-	-	-	-	-	-	-	-	-	-	-	-	-	-	-	-	-
UniRef90_Q6PFK5_4_269	P	A	V	Y	T	D	-	-	P	N	E	I	A	P	H	L	L	-	-	L	R	L	T	E	C	E	K	L	E	F	P	E	G	D	A	P	-	A	H	T	H	T	Q	-	-	-	-	-	-
UniRef90_UPI000350A605_35_272	P	S	L	F	T	E	-	-	P	N	E	I	S	Q	Y	L	P	-	-	I	K	E	A	V	C	E	K	L	V	F	P	E	K	A	D	P	-	T	P	A	N	S	Q	E	S	I	P	V	E
UniRef90_C3YXK4_28_290	P	R	L	L	Q	D	-	-	P	N	E	I	V	S	R	L	D	-	-	S	K	E	M	V	I	H	K	L	K	F	P	D	V	Q	T	T	N	T	D	G	Q	T	D	S	Q	V	Q	-	-
UniRef90_UPI0004964C92_8_269	A	A	L	H	T	D	-	-	P	N	D	I	A	Q	H	L	T	-	-	L	K	L	T	E	C	E	K	L	E	L	P	-	-	-	-	-	-	-	-	-	-	-	-	-	-	-	-	-	-
UniRef90_UPI0005405478_1_240	P	S	L	F	T	E	-	-	P	N	E	I	S	Q	Y	L	P	-	-	I	K	E	V	V	C	E	K	L	I	F	P	E	G	I	D	L	-	N	P	G	D	S	K	E	N	K	P	V	E
UniRef90_UPI0003593D1D_17_264	A	A	V	H	T	D	-	-	P	N	E	V	S	K	H	L	K	-	-	L	T	C	E	I	F	E	K	L	E	F	P	Q	S	-	-	-	-	-	-	-	-	-	-	-	-	-	-	-	-
UniRef90_F6ZBY5_9_257	P	A	T	L	T	D	-	-	P	N	L	L	D	G	H	L	T	-	-	T	Q	K	R	V	V	E	K	I	D	F	-	-	-	-	-	-	-	-	-	-	-	-	-	-	-	-	-	-	-
UniRef90_Q16M33_19_290	P	A	L	F	T	S	-	-	P	N	E	I	A	E	H	L	P	-	-	V	V	S	K	V	T	E	K	L	S	L	S	A	K	A	T	D	S	A	K	T	T	E	-	-	-	-	-	-	-
UniRef90_E9ILR5_52_335	P	A	L	F	L	E	-	-	P	S	A	I	A	P	H	L	P	-	-	L	T	G	S	R	Y	H	K	L	I	V	P	E	K	E	E	-	I	K	L	S	E	D	T	T	-	-	-	T	-
UniRef90_D1ZZJ5_16_276	L	N	V	F	G	N	-	-	P	N	V	L	S	P	H	M	P	-	-	V	R	T	A	V	N	E	K	L	I	F	G	E	-	-	-	-	-	-	-	-	-	-	-	-	-	-	-	-	-
UniRef90_R0IFM9_25_273	L	A	I	M	R	D	-	-	P	N	R	L	A	E	H	I	P	-	-	I	V	E	H	K	L	E	G	M	Q	L	N	I	K	I	E	-	-	-	-	-	-	-	-	-	-	-	-	-	-
UniRef90_K7FBD0_1_206	A	S	S	L	S	-	-	-	-	-	-	-	-	-	-	-	-	-	-	-	-	-	-	-	-	-	-	-	-	-	-	-	-	-	-	-	-	-	-	-	-	-	-	-	-	-	-	-	-
UniRef90_A0A026W3N4_6_293	P	A	L	F	L	E	-	-	P	S	A	I	A	P	H	L	P	-	-	L	T	K	S	K	Y	H	K	L	I	I	T	E	K	E	E	G	S	K	L	S	E	D	T	T	A	Q	S	E	-
UniRef90_UPI000258EA9C_6_275	P	S	L	F	I	E	-	-	P	S	E	I	A	P	H	L	P	-	-	L	T	G	S	Y	Y	H	K	L	I	V	-	-	-	-	-	-	-	-	-	-	-	-	-	-	-	-	-	-	-
UniRef90_E0VH67_10_274	S	T	L	L	L	D	-	-	P	N	E	I	C	R	H	L	P	-	-	L	I	K	E	S	N	H	K	L	L	I	P	D	-	-	-	-	-	-	-	-	-	-	-	-	-	-	-	-	-
UniRef90_K1QTB5_84_340	P	H	L	F	T	D	-	-	P	N	E	I	A	N	H	L	T	-	-	L	R	K	E	V	F	E	K	L	Q	F	P	E	T	I	H	V	H	G	A	S	-	-	-	-	-	-	-	-	-
UniRef90_A0A084W719_23_283	P	A	L	F	T	N	-	-	P	N	E	I	V	E	Q	L	P	-	-	V	I	R	K	V	N	E	K	L	T	I	-	-	-	-	-	-	-	-	-	-	-	-	-	-	-	-	-	-	-
UniRef90_UPI0005124986_1_228	P	S	L	F	T	E	-	-	P	N	E	I	S	Q	Y	L	P	-	-	I	K	E	A	V	C	E	K	L	I	F	P	E	R	I	D	P	-	N	P	A	D	S	Q	K	S	T	Q	V	E
UniRef90_W4YB64_17_260	P	H	E	L	Q	D	-	-	P	I	K	L	N	E	M	L	D	-	-	T	V	T	Q	T	Y	E	K	L	E	F	-	-	-	-	-	-	-	-	-	-	-	-	-	-	-	-	-	-	-
UniRef90_W5J762_27_287	P	A	L	F	T	D	-	-	P	N	E	I	V	Q	H	L	P	-	-	V	V	R	Q	V	N	E	K	V	T	I	-	-	-	-	-	-	-	-	-	-	-	-	-	-	-	-	-	-	-
UniRef90_U1HGD5_20_274	A	A	Q	L	R	D	-	-	P	N	K	L	V	D	L	L	P	-	-	I	V	A	K	S	L	E	S	V	T	L	-	-	-	-	-	-	-	-	-	-	-	-	-	-	-	-	-	-	-
UniRef90_B2WML3_25_268	L	A	I	M	R	D	-	-	P	N	R	L	A	E	H	I	P	-	-	I	V	E	H	T	L	E	G	L	Q	L	-	-	-	-	-	-	-	-	-	-	-	-	-	-	-	-	-	-	-
UniRef90_Q5TTX3_24_284	P	A	L	F	T	N	-	-	P	D	H	I	V	D	K	L	P	-	-	V	V	R	K	V	N	E	K	L	T	I	-	-	-	-	-	-	-	-	-	-	-	-	-	-	-	-	-	-	-
UniRef90_UPI00022C9E99_6_275	P	S	L	F	V	E	-	-	P	S	E	I	A	P	H	L	P	-	-	L	T	G	C	Q	Y	H	K	L	I	M	-	-	-	-	-	-	-	-	-	-	-	-	-	-	-	-	-	-	-
UniRef90_W6ZM39_16_268	L	A	A	M	R	D	-	-	P	N	R	L	T	E	H	V	P	-	-	I	V	E	H	K	L	E	G	L	Q	L	-	-	-	-	-	-	-	-	-	-	-	-	-	-	-	-	-	-	-
UniRef90_T1J0R9_16_283	S	S	M	F	L	N	-	-	P	N	E	I	W	T	H	L	T	-	-	L	K	E	E	S	I	E	K	L	R	F	P	-	-	-	-	-	-	-	-	-	-	-	-	-	-	-	-	-	-
UniRef90_UPI0003333AC2_1_220	-	-	-	F	L	Q	-	-	Q	G	R	F	G	W	Y	H	V	-	-	L	Q	R	-	-	-	-	-	-	-	-	-	-	-	-	-	-	-	-	-	-	-	-	-	-	-	-	-	-	-
UniRef90_UPI0004CD6C32_6_291	H	A	L	F	V	D	-	-	P	S	Q	I	A	P	F	L	P	-	-	L	T	N	S	L	Y	H	K	L	L	L	P	L	K	A	D	T	V	T	P	K	-	S	S	L	S	K	S	L	-
UniRef90_R7TW14_11_274	D	H	L	L	T	N	-	-	P	N	E	I	W	D	K	V	K	-	-	I	K	S	E	H	V	E	K	L	M	L	P	T	L	S	P	T	P	M	P	P	M	E	N	E	K	K	E	-	-
UniRef90_V3ZVF7_11_256	I	Q	I	L	T	D	-	-	M	N	Q	V	G	P	R	L	T	-	-	I	R	Q	E	K	Y	D	K	L	V	F	P	-	-	-	-	-	-	-	-	-	-	-	-	-	-	-	-	-	-
UniRef90_T2MI27_4_246	P	N	P	L	L	D	-	-	P	S	E	L	A	E	Q	L	D	-	-	L	V	S	E	T	V	C	K	L	E	L	-	-	-	-	-	-	-	-	-	-	-	-	-	-	-	-	-	-	-
UniRef90_S7ZFM8_4_257	P	A	L	M	R	D	-	-	P	N	R	L	S	E	I	L	P	-	-	I	V	E	K	S	S	E	R	V	V	L	D	D	-	-	-	-	-	-	-	-	-	-	-	-	-	-	-	-	-
UniRef90_UPI000529428A_10_209	-	-	-	-	-	-	-	-	-	-	-	-	-	-	-	-	-	-	-	-	-	-	-	-	-	-	-	-	-	-	-	-	-	-	-	-	-	-	-	-	-	-	-	-	-	-	-	-	-
UniRef90_N6U713_15_272	L	T	L	F	G	D	-	-	P	N	S	L	S	P	H	M	P	-	-	L	R	T	S	I	V	E	K	I	T	F	P	-	-	-	-	-	-	-	-	-	-	-	-	-	-	-	-	-	-
UniRef90_A0A0C9Q9S8_18_294	P	T	L	F	V	E	-	-	P	S	C	I	A	P	H	L	P	-	-	L	T	Q	S	H	Y	D	K	L	I	L	P	E	K	P	T	E	P	V	N	P	K	K	T	V	P	N	A	T	T
UniRef90_UPI00053CBE68_5_226	P	S	L	F	T	E	-	-	P	N	E	I	S	Q	Y	L	P	-	-	V	K	E	T	I	C	E	K	L	E	F	P	E	K	L	E	P	-	K	A	E	A	S	L	E	T	M	C	V	-
UniRef90_E2BGM5_6_278	P	A	L	F	L	E	-	-	P	S	E	I	A	P	H	L	P	-	-	L	V	G	S	H	Y	H	K	L	I	I	L	E	K	-	-	-	-	-	-	-	-	-	-	-	-	-	-	-	-
UniRef90_UPI0006260AEF_6_276	P	V	L	F	T	E	-	-	P	N	E	I	A	Q	Y	L	P	-	-	I	I	V	N	K	S	H	K	L	T	I	P	-	-	-	-	-	-	-	-	-	-	-	-	-	-	-	-	-	-
UniRef90_C5PHM4_26_282	P	A	M	M	R	D	-	-	P	N	K	L	T	E	I	I	P	-	-	L	V	A	S	S	L	E	K	V	V	L	P	E	-	-	-	-	-	-	-	-	-	-	-	-	-	-	-	-	-
UniRef90_W6PSS5_15_266	P	A	F	L	R	D	-	-	P	N	R	L	S	E	I	L	P	-	-	L	V	E	K	R	S	E	R	L	V	L	-	-	-	-	-	-	-	-	-	-	-	-	-	-	-	-	-	-	-
UniRef90_A0A0E9NG42_14_268	G	V	L	M	N	D	-	-	P	M	W	V	A	E	Q	L	K	-	-	V	V	E	N	I	K	E	T	V	R	L	-	-	-	-	-	-	-	-	-	-	-	-	-	-	-	-	-	-	-
UniRef90_UPI0001CBC262_10_280	S	N	L	F	T	N	-	-	P	V	N	I	A	E	H	L	T	-	-	V	V	E	E	S	F	E	K	L	E	F	L	E	S	V	-	-	-	-	-	-	-	-	-	-	-	-	-	-	-
UniRef90_S8A579_30_288	P	A	I	M	R	D	-	-	P	N	Q	M	A	E	Y	L	P	-	-	L	R	S	V	T	V	E	K	V	V	L	-	-	-	-	-	-	-	-	-	-	-	-	-	-	-	-	-	-	-
UniRef90_E5R209_26_272	P	A	M	M	R	D	-	-	P	N	D	I	A	Q	V	L	P	-	-	V	V	E	S	S	L	E	R	V	A	L	P	P	-	-	-	-	-	-	-	-	-	-	-	-	-	-	-	-	-
UniRef90_UPI000625575A_6_292	P	S	F	L	I	D	-	-	P	S	V	I	A	P	H	L	P	-	-	L	M	K	S	F	Y	H	K	L	I	F	H	A	K	Q	G	E	P	S	V	G	-	D	M	A	A	N	S	I	-
UniRef90_V9DGA2_24_274	T	A	V	L	R	D	-	-	P	N	Q	M	A	D	I	L	P	-	-	V	V	E	K	T	L	E	R	V	E	L	-	-	-	-	-	-	-	-	-	-	-	-	-	-	-	-	-	-	-
UniRef90_A0A0D1YI00_34_284	A	A	V	L	R	D	-	-	A	N	Q	M	S	E	L	L	P	-	-	V	V	E	K	S	L	E	R	I	Q	L	-	-	-	-	-	-	-	-	-	-	-	-	-	-	-	-	-	-	-
UniRef90_W9YQB3_24_274	A	A	V	L	R	D	-	-	A	N	Q	V	A	N	L	L	P	-	-	V	V	G	K	T	L	E	Q	V	E	L	-	-	-	-	-	-	-	-	-	-	-	-	-	-	-	-	-	-	-
UniRef90_A0A0B7A290_13_256	T	A	L	H	T	D	-	-	P	N	E	V	S	N	F	L	K	-	-	V	T	S	Q	V	F	E	K	L	Q	F	-	-	-	-	-	-	-	-	-	-	-	-	-	-	-	-	-	-	-
UniRef90_E2B1X4_12_295	P	T	L	F	L	E	-	-	P	S	A	I	A	P	H	L	P	-	-	L	I	G	S	R	Y	D	K	L	I	I	S	E	K	Q	G	-	P	T	L	T	E	D	T	T	-	-	-	D	-
UniRef90_K7IYT0_15_293	S	A	L	F	V	L	-	-	P	N	E	I	A	P	H	L	P	-	-	L	V	K	S	Y	Y	H	K	L	K	I	L	P	K	V	E	S	S	I	K	N	-	T	T	V	S	E	T	-	-
UniRef90_UPI0004628317_5_236	P	P	L	F	T	D	-	-	P	N	E	I	A	Q	Y	L	P	-	-	V	K	E	S	I	S	E	K	L	E	F	P	E	E	V	C	L	-	Q	S	T	T	A	S	E	G	T	-	-	-
UniRef90_B6Q8T8_23_279	A	A	V	M	R	D	-	-	P	N	R	L	A	Q	I	L	P	-	-	I	V	D	R	S	L	E	R	T	V	L	P	-	-	-	-	-	-	-	-	-	-	-	-	-	-	-	-	-	-
UniRef90_A0A0D1Y791_24_274	T	A	V	L	R	D	-	-	P	N	Q	M	A	A	Q	L	P	-	-	I	V	E	K	T	V	E	S	V	R	L	-	-	-	-	-	-	-	-	-	-	-	-	-	-	-	-	-	-	-
UniRef90_V5I6X7_1_244	L	T	M	F	G	D	-	-	P	N	L	L	S	P	Y	M	P	-	-	V	R	T	T	-	-	-	-	-	-	-	-	-	-	-	-	-	-	-	-	-	-	-	-	-	-	-	-	-	-
UniRef90_W9Y8P6_24_274	A	A	V	L	R	D	-	-	P	N	Q	V	A	N	L	L	P	-	-	V	V	E	K	T	L	E	Q	V	D	L	-	-	-	-	-	-	-	-	-	-	-	-	-	-	-	-	-	-	-
UniRef90_B7P1M3_7_268	V	A	V	L	T	D	-	-	P	A	A	L	S	E	H	M	P	-	-	L	K	K	T	V	V	E	R	L	E	L	P	S	-	-	-	-	-	-	-	-	-	-	-	-	-	-	-	-	-
UniRef90_G1X499_28_280	P	A	I	M	R	D	-	-	P	N	Q	M	A	E	Y	L	P	-	-	L	K	S	V	K	V	E	K	L	V	L	-	-	-	-	-	-	-	-	-	-	-	-	-	-	-	-	-	-	-
UniRef90_C5K3X4_22_271	P	A	I	M	R	D	-	-	P	N	K	L	S	E	L	L	P	-	-	K	V	D	A	S	L	E	H	V	F	V	-	-	-	-	-	-	-	-	-	-	-	-	-	-	-	-	-	-	-
UniRef90_B8M0Z7_19_274	A	A	V	M	R	D	-	-	P	N	R	L	S	Q	I	L	P	-	-	I	V	E	H	S	L	E	R	T	V	L	-	-	-	-	-	-	-	-	-	-	-	-	-	-	-	-	-	-	-
UniRef90_G3MLB5_4_272	V	A	V	L	T	D	-	-	P	A	A	L	S	E	H	V	P	-	-	V	C	K	T	L	R	E	R	L	E	L	P	-	-	-	-	-	-	-	-	-	-	-	-	-	-	-	-	-	-
UniRef90_Q0U6I1_20_269	L	A	I	M	R	D	-	-	P	N	R	L	S	E	H	I	P	-	-	I	M	E	K	S	L	E	G	L	K	L	-	-	-	-	-	-	-	-	-	-	-	-	-	-	-	-	-	-	-
UniRef90_H6C2G6_24_274	A	A	V	L	R	D	-	-	P	N	Q	V	A	N	I	L	P	-	-	V	V	E	K	S	L	E	Q	V	D	L	-	-	-	-	-	-	-	-	-	-	-	-	-	-	-	-	-	-	-
UniRef90_C1HDZ9_22_272	P	A	I	M	R	D	-	-	P	N	R	L	S	E	L	L	P	-	-	L	V	D	T	S	L	E	H	V	F	V	-	-	-	-	-	-	-	-	-	-	-	-	-	-	-	-	-	-	-
UniRef90_A0A072PSH7_30_280	T	A	V	L	R	D	-	-	P	N	Q	M	A	E	L	L	P	-	-	I	V	T	K	T	L	E	S	V	Q	L	-	-	-	-	-	-	-	-	-	-	-	-	-	-	-	-	-	-	-
UniRef90_A2QKG0_13_266	P	A	V	M	R	D	-	-	P	N	R	L	S	E	I	L	P	-	-	L	V	E	K	R	L	E	R	V	S	L	N	E	-	-	-	-	-	-	-	-	-	-	-	-	-	-	-	-	-
UniRef90_A0A0D2FNH0_21_274	A	A	V	L	R	D	-	-	A	N	Q	M	P	D	L	L	P	-	-	I	V	E	R	T	L	E	R	V	D	L	-	-	-	-	-	-	-	-	-	-	-	-	-	-	-	-	-	-	-
UniRef90_A0A094BM33_89_346	I	V	A	M	R	D	-	-	P	N	Q	M	A	S	Y	L	K	-	-	K	V	D	H	T	L	E	S	V	K	L	-	-	-	-	-	-	-	-	-	-	-	-	-	-	-	-	-	-	-
UniRef90_A0A0D1Y7T5_21_274	A	A	V	L	R	D	-	-	A	N	Q	M	P	D	L	L	P	-	-	V	V	E	R	R	L	E	R	L	E	L	-	-	-	-	-	-	-	-	-	-	-	-	-	-	-	-	-	-	-
UniRef90_A7RPF4_4_250	K	C	S	L	V	D	-	-	P	S	E	L	N	E	H	L	D	-	-	T	K	L	E	L	F	E	K	L	E	F	P	E	G	V	D	-	-	-	-	-	-	-	-	-	-	-	-	-	-
UniRef90_A0A0D2FFJ3_24_274	A	A	V	L	R	D	-	-	A	N	Q	V	A	G	L	L	P	-	-	I	V	E	K	T	L	E	R	A	E	L	-	-	-	-	-	-	-	-	-	-	-	-	-	-	-	-	-	-	-
UniRef90_E4ZHN8_26_269	L	A	T	M	R	D	-	-	P	N	R	L	Q	E	Y	I	P	-	-	V	V	D	N	S	L	E	G	V	Q	L	-	-	-	-	-	-	-	-	-	-	-	-	-	-	-	-	-	-	-
UniRef90_L7LT13_7_289	V	A	V	L	T	D	-	-	P	A	A	L	C	E	H	I	P	-	-	I	R	K	T	L	M	E	R	L	Q	L	P	-	-	-	-	-	-	-	-	-	-	-	-	-	-	-	-	-	-
UniRef90_W8BFH2_9_270	P	P	F	F	T	V	-	-	P	N	E	I	E	N	Y	L	P	-	-	I	K	A	K	Q	A	Y	K	L	Y	F	-	-	-	-	-	-	-	-	-	-	-	-	-	-	-	-	-	-	-
UniRef90_W9X8R6_24_274	T	A	V	L	R	D	-	-	A	N	Q	M	A	D	F	L	P	-	-	V	V	E	K	T	L	E	Q	V	Q	L	-	-	-	-	-	-	-	-	-	-	-	-	-	-	-	-	-	-	-
UniRef90_W7I3S0_32_286	P	A	I	M	R	D	-	-	A	N	Q	M	T	E	Y	L	P	-	-	V	R	S	T	V	T	E	K	L	V	L	-	-	-	-	-	-	-	-	-	-	-	-	-	-	-	-	-	-	-
UniRef90_G5AQ57_1_210	P	S	F	F	T	E	-	-	P	N	E	I	S	Q	Y	L	P	-	-	I	K	K	A	V	C	E	K	L	V	F	P	E	K	V	D	P	-	D	P	A	E	-	-	-	-	-	-	-	-
UniRef90_E9GEG4_12_261	R	V	F	W	G	D	-	-	P	N	E	I	S	Q	H	L	S	-	-	L	S	H	S	L	Y	E	K	L	E	F	-	-	-	-	-	-	-	-	-	-	-	-	-	-	-	-	-	-	-
UniRef90_UPI0003C3587E_9_270	P	P	Y	F	T	I	-	-	P	N	E	I	E	Q	H	M	P	-	-	I	K	K	K	E	T	Y	K	L	I	F	-	-	-	-	-	-	-	-	-	-	-	-	-	-	-	-	-	-	-
UniRef90_B4JK97_10_273	S	S	L	W	T	N	-	-	P	D	E	I	Q	N	F	L	P	-	-	V	K	S	K	E	L	H	K	L	F	F	-	-	-	-	-	-	-	-	-	-	-	-	-	-	-	-	-	-	-
UniRef90_Q4X263_16_264	P	A	I	M	R	D	-	-	P	N	R	L	S	D	I	L	P	-	-	L	I	E	K	R	L	E	K	V	T	L	-	-	-	-	-	-	-	-	-	-	-	-	-	-	-	-	-	-	-
UniRef90_C5X056_15_290	S	A	A	Y	A	D	-	-	P	N	R	I	A	N	K	L	P	-	-	I	V	T	Q	K	T	Q	K	L	K	I	P	D	-	-	-	-	-	-	-	-	-	-	-	-	-	-	-	-	-
UniRef90_A0A069DQV9_1_255	L	A	V	M	N	D	-	-	P	D	E	V	T	S	L	I	P	-	-	L	I	D	L	K	C	E	K	L	S	L	P	-	-	-	-	-	-	-	-	-	-	-	-	-	-	-	-	-	-
UniRef90_B3RY27_12_266	S	H	V	L	S	D	-	-	P	A	E	I	D	K	F	L	T	-	-	V	T	E	E	Q	L	E	V	V	S	L	P	-	-	-	-	-	-	-	-	-	-	-	-	-	-	-	-	-	-
UniRef90_A0A0A9D1G6_19_289	S	A	A	Y	S	D	-	-	P	N	L	I	A	Q	K	L	P	-	-	I	V	M	Q	K	T	Q	K	L	K	I	P	-	-	-	-	-	-	-	-	-	-	-	-	-	-	-	-	-	-
UniRef90_T1FM42_17_253	L	A	V	I	R	D	-	-	P	N	E	I	V	Q	H	L	S	-	-	V	V	Y	K	V	V	E	K	L	I	M	-	-	-	-	-	-	-	-	-	-	-	-	-	-	-	-	-	-	-
UniRef90_M2LGF5_22_271	P	E	A	F	R	D	-	-	A	N	K	L	A	P	L	L	K	-	-	T	V	E	D	M	T	D	V	F	E	V	-	-	-	-	-	-	-	-	-	-	-	-	-	-	-	-	-	-	-
UniRef90_A0A0C3HWS9_25_277	T	T	A	L	R	D	-	-	P	N	Q	I	A	H	L	I	P	-	-	E	V	K	H	T	I	E	N	L	T	I	P	-	-	-	-	-	-	-	-	-	-	-	-	-	-	-	-	-	-
UniRef90_B3MQI6_10_270	V	A	F	W	T	N	-	-	P	D	E	M	Q	N	Y	L	P	-	-	V	K	A	K	E	L	H	K	L	F	F	-	-	-	-	-	-	-	-	-	-	-	-	-	-	-	-	-	-	-
UniRef90_B4PYX2_10_270	V	A	F	W	T	N	-	-	P	D	E	M	Q	N	F	V	P	-	-	V	K	T	K	Q	M	H	K	L	F	F	-	-	-	-	-	-	-	-	-	-	-	-	-	-	-	-	-	-	-
UniRef90_UPI0006237BCE_6_295	P	P	L	F	L	E	-	-	P	S	K	I	A	P	H	L	P	-	-	L	I	T	S	H	Y	H	K	L	I	I	P	D	I	K	K	E	A	K	L	N	E	D	T	T	A	Q	S	K	S
UniRef90_B4NE81_15_268	V	A	F	W	T	S	-	-	P	D	E	M	Q	N	Y	L	P	-	-	V	K	T	K	E	L	Q	K	L	-	-	-	-	-	-	-	-	-	-	-	-	-	-	-	-	-	-	-	-	-
UniRef90_UPI0005F0ACA2_7_277	P	A	L	F	L	E	-	-	P	S	A	I	A	P	H	L	P	-	-	L	I	G	S	G	Y	H	K	L	I	V	P	E	K	-	-	-	-	-	-	-	-	-	-	-	-	-	-	-	-
UniRef90_V5G8F4_29_245	-	-	-	-	-	-	-	-	-	-	-	-	-	-	-	-	-	-	-	-	-	-	-	-	-	-	-	-	-	-	-	-	-	-	-	-	-	-	-	-	-	-	-	-	-	-	-	-	-
UniRef90_S2K4Z0_18_266	I	S	L	L	N	D	-	-	Q	N	W	V	S	S	V	M	P	E	E	P	I	I	C	K	R	E	K	L	-	-	-	-	-	-	-	-	-	-	-	-	-	-	-	-	-	-	-	-	-
UniRef90_A0A086TFL7_52_306	T	I	A	L	R	D	-	-	P	N	T	L	D	P	L	L	S	-	-	V	V	E	Q	R	T	E	A	V	N	L	-	-	-	-	-	-	-	-	-	-	-	-	-	-	-	-	-	-	-
UniRef90_A0A0A9X034_29_281	L	G	M	M	T	E	-	-	P	D	E	I	T	S	R	L	T	-	-	L	R	N	S	T	C	E	K	L	I	L	P	R	-	-	-	-	-	-	-	-	-	-	-	-	-	-	-	-	-
UniRef90_K1X819_18_274	A	T	A	L	R	E	-	-	P	N	Q	I	A	H	L	V	P	-	-	Q	V	T	H	T	L	E	S	V	T	V	-	-	-	-	-	-	-	-	-	-	-	-	-	-	-	-	-	-	-
UniRef90_Q29GW1_11_271	M	A	F	W	T	N	-	-	P	D	E	M	Q	N	Y	L	P	-	-	V	L	S	K	Q	M	H	K	L	F	F	-	-	-	-	-	-	-	-	-	-	-	-	-	-	-	-	-	-	-
UniRef90_A7ETJ8_28_276	T	I	A	M	R	D	-	-	P	N	Q	I	A	H	L	V	P	-	-	E	V	T	H	T	I	E	N	L	T	L	P	-	-	-	-	-	-	-	-	-	-	-	-	-	-	-	-	-	-
UniRef90_A0A094ABV0_18_266	I	V	A	M	R	D	-	-	P	N	Q	M	A	S	Y	L	-	-	-	-	-	-	-	-	-	-	-	-	-	-	-	-	-	-	-	-	-	-	-	-	-	-	-	-	-	-	-	-	-
UniRef90_H2Y4E7_1_225	S	S	T	L	T	D	-	-	P	N	Q	L	D	R	H	L	D	-	-	T	K	L	K	I	V	E	K	F	D	F	S	P	S	K	T	D	S	L	S	E	I	K	S	T	K	I	S	E	-
UniRef90_M0TCS0_20_292	S	A	A	Y	A	D	-	-	P	N	L	I	S	Q	N	L	P	-	-	I	V	K	N	K	T	Q	R	L	K	I	P	S	S	L	S	-	-	-	-	-	-	-	-	-	-	-	-	-	-
UniRef90_UPI00052F2B71_18_291	S	A	A	Y	G	D	-	-	P	S	L	I	S	Q	R	L	P	-	-	I	V	K	H	K	T	Q	K	L	K	I	P	S	D	M	-	-	-	-	-	-	-	-	-	-	-	-	-	-	-
UniRef90_A0A088AIL1_6_275	P	S	L	F	I	E	-	-	P	S	E	I	A	P	Y	L	P	-	-	L	I	G	Y	H	Y	H	K	L	I	I	-	-	-	-	-	-	-	-	-	-	-	-	-	-	-	-	-	-	-
UniRef90_A0A0C7C7N8_21_269	T	S	L	L	N	D	-	-	Q	N	W	V	S	S	V	M	P	D	E	V	K	T	V	I	R	E	K	I	R	L	-	-	-	-	-	-	-	-	-	-	-	-	-	-	-	-	-	-	-
UniRef90_B4M9Y1_10_271	T	S	F	W	T	N	-	-	P	D	E	M	Q	N	F	L	P	-	-	V	K	T	K	E	L	H	K	L	Y	F	-	-	-	-	-	-	-	-	-	-	-	-	-	-	-	-	-	-	-
UniRef90_UPI0004AA1DB9_6_260	Q	S	M	I	S	D	E	E	P	N	-	L	V	N	M	L	P	-	-	L	I	K	S	E	T	H	K	L	M	F	-	-	-	-	-	-	-	-	-	-	-	-	-	-	-	-	-	-	-
UniRef90_W1Q6Z7_78_328	R	K	M	M	R	D	-	-	I	N	W	C	S	Q	R	L	P	-	-	V	I	K	V	E	R	E	F	A	K	L	S	I	-	-	-	-	-	-	-	-	-	-	-	-	-	-	-	-	-
UniRef90_U9T7S6_11_258	I	S	Q	L	T	D	-	-	I	N	W	I	N	S	K	L	P	-	-	-	-	-	-	-	-	-	-	-	-	-	-	-	-	-	-	-	-	-	-	-	-	-	-	-	-	-	-	-	-
UniRef90_A0A0F4YM24_22_239	-	-	-	-	-	-	-	-	-	-	-	-	-	-	-	-	-	-	-	-	-	-	-	-	-	-	-	-	-	-	-	-	-	-	-	-	-	-	-	-	-	-	-	-	-	-	-	-	-
UniRef90_A0A068TMT7_24_288	S	A	A	Y	S	D	-	-	P	S	L	I	S	Q	R	L	P	-	-	I	I	M	H	K	C	Q	K	L	K	V	P	D	V	L	-	-	-	-	-	-	-	-	-	-	-	-	-	-	-
UniRef90_UPI0005CF8DB9_1_212	P	S	L	F	V	Q	-	-	P	N	E	I	A	P	Y	L	P	-	-	L	V	C	K	Y	N	H	K	L	I	I	S	Q	N	-	-	-	-	-	-	-	-	-	-	-	-	-	-	-	-
UniRef90_UPI0005D06E29_15_271	T	S	Q	M	K	E	-	-	P	E	D	V	L	P	I	L	T	-	-	V	K	K	K	S	M	E	K	L	K	I	-	-	-	-	-	-	-	-	-	-	-	-	-	-	-	-	-	-	-
UniRef90_UPI00053C1707_18_290	S	A	V	Y	S	D	-	-	P	S	G	I	S	Q	R	L	P	-	-	V	I	K	Q	T	T	Q	K	L	K	I	P	Q	K	-	-	-	-	-	-	-	-	-	-	-	-	-	-	-	-
UniRef90_W4VT14_6_247	-	-	-	-	-	-	-	-	-	-	-	-	-	-	-	-	-	-	-	-	-	-	-	-	-	-	-	-	-	-	-	-	-	-	-	-	-	-	-	-	-	-	-	-	-	-	-	-	-
UniRef90_L8G8I4_18_275	I	V	A	M	R	D	-	-	P	N	Q	M	A	S	Y	L	K	-	-	K	V	D	H	T	L	E	S	V	K	L	-	-	-	-	-	-	-	-	-	-	-	-	-	-	-	-	-	-	-
UniRef90_D5GFN8_17_268	P	S	L	L	R	D	-	-	D	G	F	I	A	E	R	L	P	-	-	V	I	G	I	E	R	E	R	V	L	V	-	-	-	-	-	-	-	-	-	-	-	-	-	-	-	-	-	-	-
UniRef90_A0A0B7N1N9_18_266	I	S	L	L	N	D	-	-	Q	D	W	V	S	S	A	M	P	E	E	I	A	L	S	K	R	E	K	L	S	V	-	-	-	-	-	-	-	-	-	-	-	-	-	-	-	-	-	-	-
UniRef90_A0A0C9RYV1_26_297	S	S	A	Y	G	D	-	-	P	N	L	I	S	E	R	L	P	-	-	I	T	C	Q	S	R	E	K	L	S	F	-	-	-	-	-	-	-	-	-	-	-	-	-	-	-	-	-	-	-
UniRef90_A0A0B1P4V2_28_278	M	I	A	L	R	D	-	-	S	N	Q	I	A	H	L	L	P	-	-	E	V	K	H	T	L	E	S	L	T	L	-	-	-	-	-	-	-	-	-	-	-	-	-	-	-	-	-	-	-
UniRef90_Q8VXY4_18_290	L	A	V	W	S	D	-	-	P	S	S	I	S	Q	R	L	P	-	-	V	I	K	H	T	T	Q	K	L	K	I	P	S	K	V	-	-	-	-	-	-	-	-	-	-	-	-	-	-	-
UniRef90_A1CSI4_29_249	-	-	V	I	P	D	-	-	P	N	S	-	-	-	-	-	-	-	-	-	-	-	-	-	-	-	-	-	-	-	-	-	-	-	-	-	-	-	-	-	-	-	-	-	-	-	-	-	-
UniRef90_C4Y129_151_413	K	K	L	L	R	D	-	-	S	N	W	V	A	Q	N	L	P	-	-	V	M	S	C	D	T	E	R	F	V	E	D	P	N	V	A	A	N	V	E	G	A	K	V	E	-	-	-	-	-
UniRef90_G2X7N2_30_278	T	I	A	L	R	D	-	-	A	N	L	L	S	T	L	L	P	-	-	T	V	G	R	K	I	E	E	V	K	L	-	-	-	-	-	-	-	-	-	-	-	-	-	-	-	-	-	-	-
[truncated: 1 more columns]
